# Supplementary material for: A robust estimation of exon expression to identify alternative spliced genes applied to human tissues and cancer samples
Source: BMC Genomics. 2014 Oct 8;15(1):879. doi: 10.1186/1471-2164-15-879 (PMC4298068; doi:10.1186/1471-2164-15-879)
Supplement: Supplementary file 1 — Additional file 1: Table S1: List of human genes reported by Wang et al. [8] that are alternatively spliced and were found in the pairwise tissue contrasts reported in Figure 1. The list includes 270 distinct genes identified in 282 pairwise contrasts. (XLS 72 KB) [file 12864_2014_6927_MOESM1_ESM.xls]

## Sheet: Add.Table 1, 282 gene splicing 
tissue_pair(splicing)	ENSEMBL_gene_id	gene_symbol	chromosome	chr_band	gene_description
BRE-CER	ENSG00000160087	UBE2J2	1	p36.33	ubiquitin-conjugating enzyme E2, J2 (UBC6 homolog, yeast) [Source:HGNC Symbol;Acc:19268]
BRE-CER	ENSG00000134644	PUM1	1	p35.2	pumilio homolog 1 (Drosophila) [Source:HGNC Symbol;Acc:14957]
BRE-CER	ENSG00000131238	PPT1	1	p34.2	palmitoyl-protein thioesterase 1 [Source:HGNC Symbol;Acc:9325]
BRE-CER	ENSG00000160741	CRTC2	1	q21.3	CREB regulated transcription coactivator 2 [Source:HGNC Symbol;Acc:27301]
BRE-CER	ENSG00000143549	TPM3	1	q21.3	tropomyosin 3 [Source:HGNC Symbol;Acc:12012]
BRE-CER	ENSG00000176393	RNPEP	1	q32.1	arginyl aminopeptidase (aminopeptidase B) [Source:HGNC Symbol;Acc:10078]
BRE-CER	ENSG00000117280	RAB7L1	1	q32.1	RAB7, member RAS oncogene family-like 1 [Source:HGNC Symbol;Acc:9789]
BRE-CER	ENSG00000067082	KLF6	10	p15.1	Kruppel-like factor 6 [Source:HGNC Symbol;Acc:2235]
BRE-CER	ENSG00000095787	WAC	10	p12.1	WW domain containing adaptor with coiled-coil [Source:HGNC Symbol;Acc:17327]
BRE-CER	ENSG00000095637	SORBS1	10	q24.1	sorbin and SH3 domain containing 1 [Source:HGNC Symbol;Acc:14565]
BRE-CER	ENSG00000110713	NUP98	11	p15.4	nucleoporin 98kDa [Source:HGNC Symbol;Acc:8068]
BRE-CER	ENSG00000025434	NR1H3	11	p11.2	nuclear receptor subfamily 1, group H, member 3 [Source:HGNC Symbol;Acc:7966]
BRE-CER	ENSG00000185670	ZBTB3	11	q12.3	zinc finger and BTB domain containing 3 [Source:HGNC Symbol;Acc:22918]
BRE-CER	ENSG00000149743	TRPT1	11	q13.1	tRNA phosphotransferase 1 [Source:HGNC Symbol;Acc:20316]
BRE-CER	ENSG00000073921	PICALM	11	q14.2	phosphatidylinositol binding clathrin assembly protein [Source:HGNC Symbol;Acc:15514]
BRE-CER	ENSG00000019144	PHLDB1	11	q23.3	pleckstrin homology-like domain, family B, member 1 [Source:HGNC Symbol;Acc:23697]
BRE-CER	ENSG00000111653	ING4	12	p13.31	inhibitor of growth family, member 4 [Source:HGNC Symbol;Acc:19423]
BRE-CER	ENSG00000139531	SUOX	12	q13.2	sulfite oxidase [Source:HGNC Symbol;Acc:11460]
BRE-CER	ENSG00000175727	MLXIP	12	q24.31	MLX interacting protein [Source:HGNC Symbol;Acc:17055]
BRE-CER	ENSG00000196498	NCOR2	12	q24.31	nuclear receptor co-repressor 2 [Source:HGNC Symbol;Acc:7673]
BRE-CER	ENSG00000073060	SCARB1	12	q24.31	scavenger receptor class B, member 1 [Source:HGNC Symbol;Acc:1664]
BRE-CER	ENSG00000092148	HECTD1	14	q12	HECT domain containing 1 [Source:HGNC Symbol;Acc:20157]
BRE-CER	ENSG00000119723	COQ6	14	q24.3	coenzyme Q6 homolog, monooxygenase (S. cerevisiae) [Source:HGNC Symbol;Acc:20233]
BRE-CER	ENSG00000156381	ANKRD9	14	q32.31	ankyrin repeat domain 9 [Source:HGNC Symbol;Acc:20096]
BRE-CER	ENSG00000166140	ZFYVE19	15	q15.1	zinc finger, FYVE domain containing 19 [Source:HGNC Symbol;Acc:20758]
BRE-CER	ENSG00000140264	SERF2	15	q15.3	microRNA 1282 [Source:HGNC Symbol;Acc:35360]
BRE-CER	ENSG00000242028	HYPK	15	q15.3	Putative uncharacterized protein C15orf63 [Source:UniProtKB/TrEMBL;Acc:C9JKJ0]
BRE-CER	ENSG00000196502	SULT1A1	16	p11.2	sulfotransferase family, cytosolic, 1A, phenol-preferring, member 1 [Source:HGNC Symbol;Acc:11453]
BRE-CER	ENSG00000149923	PPP4C	16	p11.2	protein phosphatase 4 (formerly X), catalytic subunit [Source:HGNC Symbol;Acc:9319]
BRE-CER	ENSG00000072736	NFATC3	16	q22.1	nuclear factor of activated T-cells, cytoplasmic, calcineurin-dependent 3 [Source:HGNC Symbol;Acc:7777]
BRE-CER	ENSG00000161714	PLCD3	17	q21.31	phospholipase C, delta 3 [Source:HGNC Symbol;Acc:9061]
BRE-CER	ENSG00000141376	BCAS3	17	q23.2	breast carcinoma amplified sequence 3 [Source:HGNC Symbol;Acc:14347]
BRE-CER	ENSG00000198231	DDX42	17	q23.3	DEAD (Asp-Glu-Ala-Asp) box polypeptide 42 [Source:HGNC Symbol;Acc:18676]
BRE-CER	ENSG00000185813	PCYT2	17	q25.3	phosphate cytidylyltransferase 2, ethanolamine [Source:HGNC Symbol;Acc:8756]
BRE-CER	ENSG00000141424	SLC39A6	18	q12.2	solute carrier family 39 (zinc transporter), member 6 [Source:HGNC Symbol;Acc:18607]
BRE-CER	ENSG00000104969	SGTA	19	p13.3	small glutamine-rich tetratricopeptide repeat (TPR)-containing, alpha [Source:HGNC Symbol;Acc:10819]
BRE-CER	ENSG00000130734	ATG4D	19	p13.2	ATG4 autophagy related 4 homolog D (S. cerevisiae) [Source:HGNC Symbol;Acc:20789]
BRE-CER	ENSG00000105755	ETHE1	19	q13.31	ethylmalonic encephalopathy 1 [Source:HGNC Symbol;Acc:23287]
BRE-CER	ENSG00000138073	PREB	2	p23.3	prolactin regulatory element binding [Source:HGNC Symbol;Acc:9356]
BRE-CER	ENSG00000180398	MCFD2	2	p21	multiple coagulation factor deficiency 2 [Source:HGNC Symbol;Acc:18451]
BRE-CER	ENSG00000115310	RTN4	2	p16.1	reticulon 4 [Source:HGNC Symbol;Acc:14085]
BRE-CER	ENSG00000169764	UGP2	2	p14	UDP-glucose pyrophosphorylase 2 [Source:HGNC Symbol;Acc:12527]
BRE-CER	ENSG00000136717	BIN1	2	q14.3	bridging integrator 1 [Source:HGNC Symbol;Acc:1052]
BRE-CER	ENSG00000204217	BMPR2	2	q33	bone morphogenetic protein receptor, type II (serine/threonine kinase) [Source:HGNC Symbol;Acc:1078]
BRE-CER	ENSG00000074582	BCS1L	2	q35	BCS1-like (yeast) [Source:HGNC Symbol;Acc:1020]
BRE-CER	ENSG00000124006	OBSL1	2	q35	obscurin-like 1 [Source:HGNC Symbol;Acc:29092]
BRE-CER	ENSG00000125991	ERGIC3	20	q11.22	ERGIC and golgi 3 [Source:HGNC Symbol;Acc:15927]
BRE-CER	ENSG00000124193	SFRS6	20	q13.11	splicing factor, arginine/serine-rich 6 [Source:HGNC Symbol;Acc:10788]
BRE-CER	ENSG00000100413	POLR3H	22	q13.2	polymerase (RNA) III (DNA directed) polypeptide H (22.9kD) [Source:HGNC Symbol;Acc:30349]
BRE-CER	ENSG00000100266	PACSIN2	22	q13.2	protein kinase C and casein kinase substrate in neurons 2 [Source:HGNC Symbol;Acc:8571]
BRE-CER	ENSG00000047849	MAP4	3	p21.31	microtubule-associated protein 4 [Source:HGNC Symbol;Acc:6862]
BRE-CER	ENSG00000164062	APEH	3	p21.31	N-acylaminoacyl-peptide hydrolase [Source:HGNC Symbol;Acc:586]
BRE-CER	ENSG00000151276	MAGI1	3	p14.1	membrane associated guanylate kinase, WW and PDZ domain containing 1 [Source:HGNC Symbol;Acc:946]
BRE-CER	ENSG00000152601	MBNL1	3	q25	muscleblind-like (Drosophila) [Source:HGNC Symbol;Acc:6923]
BRE-CER	ENSG00000061938	TNK2	3	q29	tyrosine kinase, non-receptor, 2 [Source:HGNC Symbol;Acc:19297]
BRE-CER	ENSG00000178950	GAK	4	p16.3	cyclin G associated kinase [Source:HGNC Symbol;Acc:4113]
BRE-CER	ENSG00000113407	TARS	5	p13.3	threonyl-tRNA synthetase [Source:HGNC Symbol;Acc:11572]
BRE-CER	ENSG00000131732	ZCCHC9	5	q14.1	zinc finger, CCHC domain containing 9 [Source:HGNC Symbol;Acc:25424]
BRE-CER	ENSG00000131503	ANKHD1	5	q31.3	ankyrin repeat and KH domain containing 1 [Source:HGNC Symbol;Acc:24714]
BRE-CER	ENSG00000145819	ARHGAP26	5	q31.3	Rho GTPase activating protein 26 [Source:HGNC Symbol;Acc:17073]
BRE-CER	ENSG00000175416	CLTB	5	q35.2	clathrin, light chain (Lcb) [Source:HGNC Symbol;Acc:2091]
BRE-CER	ENSG00000237441	RGL2	6	p21.32	Ral guanine nucleotide dissociation stimulator-like 2 (RalGDS-like factor)(Ras-associated protein RAB2L) [Source:UniProtKB/Swiss-Prot;Acc:O15211]
BRE-CER	ENSG00000204209	DAXX	6	p21.32	death-domain associated protein [Source:HGNC Symbol;Acc:2681]
BRE-CER	ENSG00000122557	HERPUD2	7	p14.2	HERPUD family member 2 [Source:HGNC Symbol;Acc:21915]
BRE-CER	ENSG00000086289	EPDR1	7	p14.1	ependymin related protein 1 (zebrafish) [Source:HGNC Symbol;Acc:17572]
BRE-CER	ENSG00000169919	GUSB	7	q11.21	glucuronidase, beta [Source:HGNC Symbol;Acc:4696]
BRE-CER	ENSG00000126522	ASL	7	q11.21	argininosuccinate lyase [Source:HGNC Symbol;Acc:746]
BRE-CER	ENSG00000121716	PILRB	7	q22.1	paired immunoglobin-like type 2 receptor beta [Source:HGNC Symbol;Acc:18297]
BRE-CER	ENSG00000105819	PMPCB	7	q22.1	peptidase (mitochondrial processing) beta [Source:HGNC Symbol;Acc:9119]
BRE-CER	ENSG00000198363	ASPH	8	q12.3	aspartate beta-hydroxylase [Source:HGNC Symbol;Acc:757]
BRE-CER	ENSG00000132561	MATN2	8	q22	matrilin 2 [Source:HGNC Symbol;Acc:6908]
BRE-CER	ENSG00000122705	CLTA	9	p13	clathrin, light chain (Lca) [Source:HGNC Symbol;Acc:2090]
BRE-CER	ENSG00000119139	TJP2	9	q21.11	tight junction protein 2 (zona occludens 2) [Source:HGNC Symbol;Acc:11828]
BRE-CER	ENSG00000136877	FPGS	9	q34.11	folylpolyglutamate synthase [Source:HGNC Symbol;Acc:3824]
BRE-CER	ENSG00000089820	ARHGAP4	X	q28	Rho GTPase activating protein 4 [Source:HGNC Symbol;Acc:674]
BRE-HEA	ENSG00000162614	NEXN	1	p31.1	nexilin (F actin binding protein) [Source:HGNC Symbol;Acc:29557]
BRE-HEA	ENSG00000143486	LGTN	1	q32.1	ligatin [Source:HGNC Symbol;Acc:6583]
BRE-HEA	ENSG00000087884	AAMDC	11	q14.1	adipogenesis associated, Mth938 domain containing, UPF0366 protein C11orf67 [Source:UniProtKB/Swiss-Prot;Acc:Q9H7C9]
BRE-HEA	ENSG00000181929	PRKAG1	12	q13.12	protein kinase, AMP-activated, gamma 1 non-catalytic subunit [Source:HGNC Symbol;Acc:9385]
BRE-HEA	ENSG00000196498	NCOR2	12	q24.31	nuclear receptor co-repressor 2 [Source:HGNC Symbol;Acc:7673]
BRE-HEA	ENSG00000102897	LYRM1	16	p12.3	LYR motif containing 1 [Source:HGNC Symbol;Acc:25074]
BRE-HEA	ENSG00000079308	TNS1	2	q35	tensin 1 [Source:HGNC Symbol;Acc:11973]
BRE-HEA	ENSG00000164615	CAMLG	5	q31.1	calcium modulating ligand [Source:HGNC Symbol;Acc:1471]
BRE-HEA	ENSG00000204209	DAXX	6	p21.32	death-domain associated protein [Source:HGNC Symbol;Acc:2681]
BRE-HEA	ENSG00000148291	SURF2	9	q34.2	surfeit 2 [Source:HGNC Symbol;Acc:11475]
BRE-HEA	ENSG00000078596	ITM2A	X	q21.1	integral membrane protein 2A [Source:HGNC Symbol;Acc:6173]
BRE-LIV	ENSG00000185187	SIGIRR	11	p15.5	single immunoglobulin and toll-interleukin 1 receptor (TIR) domain [Source:HGNC Symbol;Acc:30575]
BRE-LIV	ENSG00000133393	FOPNL	16	p13.11	FGFR1OP N-terminal-like protein, FOP-related protein of 20 kDa, LisH domain-containing protein C16orf63 [Source:UniProtKB/Swiss-Prot;Acc:Q96NB1]
BRE-LIV	ENSG00000092871	RFFL	17	q12	ring finger and FYVE-like domain containing 1 [Source:HGNC Symbol;Acc:24821]
BRE-LIV	ENSG00000101407	KIAA0406	20	q11.23	KIAA0406 [Source:HGNC Symbol;Acc:29029]
BRE-LIV	ENSG00000111859	NEDD9	6	p24.2	neural precursor cell expressed, developmentally down-regulated 9 [Source:HGNC Symbol;Acc:7733]
BRE-MUS	ENSG00000162576	MXRA8	1	p36.33	matrix-remodelling associated 8 [Source:HGNC Symbol;Acc:7542]
BRE-MUS	ENSG00000070831	CDC42	1	p36.12	cell division cycle 42 (GTP binding protein, 25kDa) [Source:HGNC Symbol;Acc:1736]
BRE-MUS	ENSG00000130766	SESN2	1	p35.3	sestrin 2 [Source:HGNC Symbol;Acc:20746]
BRE-MUS	ENSG00000111790	FGFR1OP2	12	p11.23	FGFR1 oncogene partner 2 [Source:HGNC Symbol;Acc:23098]
BRE-MUS	ENSG00000141698	NT5C3L	17	q21.2	5'-nucleotidase, cytosolic III-like [Source:HGNC Symbol;Acc:28300]
BRE-MUS	ENSG00000047849	MAP4	3	p21.31	microtubule-associated protein 4 [Source:HGNC Symbol;Acc:6862]
BRE-MUS	ENSG00000163110	PDLIM5	4	q22.3	PDZ and LIM domain 5 [Source:HGNC Symbol;Acc:17468]
BRE-MUS	ENSG00000128595	CALU	7	q32.1	calumenin [Source:HGNC Symbol;Acc:1458]
BRE-TES	ENSG00000126705	AHDC1	1	p36.11	AT hook, DNA binding motif, containing 1 [Source:HGNC Symbol;Acc:25230]
BRE-TES	ENSG00000130775	THEMIS2	1	p35.3	Protein THEMIS2 (Thymocyte-expressed molecule involved in selection protein 2)(Induced by contact to basement membrane 1 protein)(Protein ICB-1) [Source:UniProtKB/Swiss-Prot;Acc:Q5TEJ8]
BRE-TES	ENSG00000164008	C1orf50	1	p34.2	Uncharacterized protein C1orf50 [Source:UniProtKB/Swiss-Prot;Acc:Q9BV19]
BRE-TES	ENSG00000066056	TIE1	1	p34.2	tyrosine kinase with immunoglobulin-like and EGF-like domains 1 [Source:HGNC Symbol;Acc:11809]
BRE-TES	ENSG00000121310	ECHDC2	1	p32.3	enoyl Coenzyme A hydratase domain containing 2 [Source:HGNC Symbol;Acc:23408]
BRE-TES	ENSG00000165457	FOLR2	11	q13.4	folate receptor 2 (fetal) [Source:HGNC Symbol;Acc:3793]
BRE-TES	ENSG00000063761	ADCK1	14	q24.3	aarF domain containing kinase 1 [Source:HGNC Symbol;Acc:19038]
BRE-TES	ENSG00000137776	SLTM	15	q22.1	SAFB-like, transcription modulator [Source:HGNC Symbol;Acc:20709]
BRE-TES	ENSG00000167705	RILP	17	p13.3	Rab interacting lysosomal protein [Source:HGNC Symbol;Acc:30266]
BRE-TES	ENSG00000141503	MINK1	17	p13.2	misshapen-like kinase 1 (zebrafish) [Source:HGNC Symbol;Acc:17565]
BRE-TES	ENSG00000129270	MMP28	17	q12	matrix metallopeptidase 28 [Source:HGNC Symbol;Acc:14366]
BRE-TES	ENSG00000154856	APCDD1	18	p11.22	adenomatosis polyposis coli down-regulated 1 [Source:HGNC Symbol;Acc:15718]
BRE-TES	ENSG00000104907	TRMT1	19	p13.2	TRM1 tRNA methyltransferase 1 homolog (S. cerevisiae) [Source:HGNC Symbol;Acc:25980]
BRE-TES	ENSG00000025293	PHF20	20	q11.22	PHD finger protein 20 [Source:HGNC Symbol;Acc:16098]
BRE-TES	ENSG00000114302	PRKAR2A	3	p21.31	protein kinase, cAMP-dependent, regulatory, type II, alpha [Source:HGNC Symbol;Acc:9391]
BRE-TES	ENSG00000163864	NMNAT3	3	q23	nicotinamide nucleotide adenylyltransferase 3 [Source:HGNC Symbol;Acc:20989]
CER-HEA	ENSG00000162736	NCSTN	1	q23.2	nicastrin [Source:HGNC Symbol;Acc:17091]
CER-HEA	ENSG00000135365	PHF21A	11	p11.2	PHD finger protein 21A [Source:HGNC Symbol;Acc:24156]
CER-HEA	ENSG00000175220	ARHGAP1	11	p11.2	Rho GTPase activating protein 1 [Source:HGNC Symbol;Acc:673]
CER-HEA	ENSG00000172531	PPP1CA	11	q13.2	protein phosphatase 1, catalytic subunit, alpha isoform [Source:HGNC Symbol;Acc:9281]
CER-HEA	ENSG00000165949	IFI27	14	q32.12	interferon, alpha-inducible protein 27 [Source:HGNC Symbol;Acc:5397]
CER-HEA	ENSG00000167978	SRRM2	16	p13.3	serine/arginine repetitive matrix 2 [Source:HGNC Symbol;Acc:16639]
CER-HEA	ENSG00000177548	RABEP2	16	p11.2	rabaptin, RAB GTPase binding effector protein 2 [Source:HGNC Symbol;Acc:24817]
CER-HEA	ENSG00000132600	PRMT7	16	q22.1	protein arginine methyltransferase 7 [Source:HGNC Symbol;Acc:25557]
CER-HEA	ENSG00000065000	AP3D1	19	p13.3	adaptor-related protein complex 3, delta 1 subunit [Source:HGNC Symbol;Acc:568]
CER-HEA	ENSG00000123159	GIPC1	19	p13.12	GIPC PDZ domain containing family, member 1 [Source:HGNC Symbol;Acc:1226]
CER-HEA	ENSG00000105649	RAB3A	19	p13.11	RAB3A, member RAS oncogene family [Source:HGNC Symbol;Acc:9777]
CER-HEA	ENSG00000135956	TMEM127	2	q11.2	transmembrane protein 127 [Source:HGNC Symbol;Acc:26038]
CER-HEA	ENSG00000138443	ABI2	2	q33.2	abl-interactor 2 [Source:HGNC Symbol;Acc:24011]
CER-HEA	ENSG00000184674	GSTT1	22	q11.23	glutathione S-transferase theta 1 [Source:HGNC Symbol;Acc:4641]
CER-HEA	ENSG00000080822	CLDND1	3	q11.2	claudin domain containing 1 [Source:HGNC Symbol;Acc:1322]
CER-HEA	ENSG00000087266	SH3BP2	4	p16.3	SH3-domain binding protein 2 [Source:HGNC Symbol;Acc:10825]
CER-HEA	ENSG00000153071	DAB2	5	p13.1	disabled homolog 2, mitogen-responsive phosphoprotein (Drosophila) [Source:HGNC Symbol;Acc:2662]
CER-HEA	ENSG00000120725	SIL1	5	q31.2	SIL1 homolog, endoplasmic reticulum chaperone (S. cerevisiae) [Source:HGNC Symbol;Acc:24624]
CER-HEA	ENSG00000231925	TAPBP	6	p21.32	tapasin isoform 1 precursor [Source:RefSeq peptide;Acc:NP_003181]
CER-HEA	ENSG00000131018	SYNE1	6	q25	spectrin repeat containing, nuclear envelope 1 [Source:HGNC Symbol;Acc:17089]
CER-HEA	ENSG00000077454	LRCH4	7	q22.1	leucine-rich repeats and calponin homology (CH) domain containing 4 [Source:HGNC Symbol;Acc:6691]
CER-HEA	ENSG00000154582	TCEB1	8	q21.11	transcription elongation factor B (SIII), polypeptide 1 (15kDa, elongin C) [Source:HGNC Symbol;Acc:11617]
CER-LIV	ENSG00000198492	YTHDF2	1	p35.3	YTH domain family, member 2 [Source:HGNC Symbol;Acc:31675]
CER-LIV	ENSG00000110321	EIF4G2	11	p15.3	eukaryotic translation initiation factor 4 gamma, 2 [Source:HGNC Symbol;Acc:3297]
CER-LIV	ENSG00000110711	AIP	11	q13.2	aryl hydrocarbon receptor interacting protein [Source:HGNC Symbol;Acc:358]
CER-LIV	ENSG00000134153	EMC7	15	q14	ER membrane protein complex subunit 7, UPF0480 protein C15orf24 Precursor [Source:UniProtKB/Swiss-Prot;Acc:Q9NPA0]
CER-LIV	ENSG00000171861	RNMTL1	17	p13.3	RNA methyltransferase like 1 [Source:HGNC Symbol;Acc:18485]
CER-LIV	ENSG00000075292	ZNF638	2	p13.2	zinc finger protein 638 [Source:HGNC Symbol;Acc:17894]
CER-LIV	ENSG00000198646	NCOA6	20	q11.22	nuclear receptor coactivator 6 [Source:HGNC Symbol;Acc:15936]
CER-LIV	ENSG00000164081	TEX264	3	p21.2	testis expressed 264 [Source:HGNC Symbol;Acc:30247]
CER-LIV	ENSG00000151552	QDPR	4	p15.32	quinoid dihydropteridine reductase [Source:HGNC Symbol;Acc:9752]
CER-LIV	ENSG00000157954	WIPI2	7	p22.1	WD repeat domain, phosphoinositide interacting 2 [Source:HGNC Symbol;Acc:32225]
CER-LIV	ENSG00000071462	WBSCR22	7	q11.23	Williams Beuren syndrome chromosome region 22 [Source:HGNC Symbol;Acc:16405]
CER-LIV	ENSG00000130988	RGN	X	p11.23	regucalcin (senescence marker protein-30) [Source:HGNC Symbol;Acc:9989]
CER-MUS	ENSG00000179403	VWA1	1	p36.33	von Willebrand factor A domain containing 1 [Source:HGNC Symbol;Acc:30910]
CER-MUS	ENSG00000074800	ENO1	1	p36.23	enolase 1, (alpha) [Source:HGNC Symbol;Acc:3350]
CER-MUS	ENSG00000054523	KIF1B	1	p36.22	kinesin family member 1B [Source:HGNC Symbol;Acc:16636]
CER-MUS	ENSG00000178104	PDE4DIP	1	q21.1	phosphodiesterase 4D interacting protein [Source:HGNC Symbol;Acc:15580]
CER-MUS	ENSG00000143774	GUK1	1	q42.13	guanylate kinase 1 [Source:HGNC Symbol;Acc:4693]
CER-MUS	ENSG00000099282	TSPAN15	10	q22.1	tetraspanin 15 [Source:HGNC Symbol;Acc:23298]
CER-MUS	ENSG00000165669	FAM204A	10	q26.11	family with sequence similarity 204, member A, protein C10orf84 [Source:UniProtKB/Swiss-Prot;Acc:Q9H8W3]
CER-MUS	ENSG00000197771	MCMBP	10	q26.11	minichromosome maintenance complex binding protein, UPF0557 protein C10orf119 [Source:UniProtKB/Swiss-Prot;Acc:Q9BTE3]
CER-MUS	ENSG00000129158	SERGEF	11	p15.1	secretion regulating guanine nucleotide exchange factor [Source:HGNC Symbol;Acc:17499]
CER-MUS	ENSG00000133884	DPF2	11	q13.1	D4, zinc and double PHD fingers family 2 [Source:HGNC Symbol;Acc:9964]
CER-MUS	ENSG00000086598	TMED2	12	q24.31	transmembrane emp24 domain trafficking protein 2 [Source:HGNC Symbol;Acc:16996]
CER-MUS	ENSG00000165795	NDRG2	14	q11.2	NDRG family member 2 [Source:HGNC Symbol;Acc:14460]
CER-MUS	ENSG00000020577	SAMD4A	14	q22.2	sterile alpha motif domain containing 4A [Source:HGNC Symbol;Acc:23023]
CER-MUS	ENSG00000100865	CINP	14	q32.31	cyclin-dependent kinase 2 interacting protein [Source:HGNC Symbol;Acc:23789]
CER-MUS	ENSG00000102858	MGRN1	16	p13.3	mahogunin, ring finger 1 [Source:HGNC Symbol;Acc:20254]
CER-MUS	ENSG00000140750	ARHGAP17	16	p12.1	Rho GTPase activating protein 17 [Source:HGNC Symbol;Acc:18239]
CER-MUS	ENSG00000108509	CAMTA2	17	p13.2	calmodulin binding transcription activator 2 [Source:HGNC Symbol;Acc:18807]
CER-MUS	ENSG00000141349	G6PC3	17	q21.31	glucose 6 phosphatase, catalytic, 3 [Source:HGNC Symbol;Acc:24861]
CER-MUS	ENSG00000154889	MPPE1	18	p11.21	metallophosphoesterase 1 [Source:HGNC Symbol;Acc:15988]
CER-MUS	ENSG00000011243	AKAP8L	19	p13.12	A kinase (PRKA) anchor protein 8-like [Source:HGNC Symbol;Acc:29857]
CER-MUS	ENSG00000115760	BIRC6	2	p22.3	baculoviral IAP repeat-containing 6 [Source:HGNC Symbol;Acc:13516]
CER-MUS	ENSG00000115073	ACTR1B	2	q11.2	ARP1 actin-related protein 1 homolog B, centractin beta (yeast) [Source:HGNC Symbol;Acc:168]
CER-MUS	ENSG00000136717	BIN1	2	q14.3	bridging integrator 1 [Source:HGNC Symbol;Acc:1052]
CER-MUS	ENSG00000101294	HM13	20	q11.21	histocompatibility (minor) 13 [Source:HGNC Symbol;Acc:16435]
CER-MUS	ENSG00000182973	CNOT10	3	p22.3	CCR4-NOT transcription complex, subunit 10 [Source:HGNC Symbol;Acc:23817]
CER-MUS	ENSG00000113712	CSNK1A1	5	q32	casein kinase 1, alpha 1 [Source:HGNC Symbol;Acc:2451]
CER-MUS	ENSG00000137221	TJAP1	6	p21.1	tight junction associated protein 1 (peripheral) [Source:HGNC Symbol;Acc:17949]
CER-MUS	ENSG00000111832	RWDD1	6	q22.1	RWD domain containing 1 [Source:HGNC Symbol;Acc:20993]
CER-MUS	ENSG00000122678	POLM	7	p13	polymerase (DNA directed), mu [Source:HGNC Symbol;Acc:9185]
CER-MUS	ENSG00000058404	CAMK2B	7	p13	calcium/calmodulin-dependent protein kinase II beta [Source:HGNC Symbol;Acc:1461]
CER-MUS	ENSG00000080503	SMARCA2	9	p24.3	SWI/SNF related, matrix associated, actin dependent regulator of chromatin, subfamily a, member 2 [Source:HGNC Symbol;Acc:11098]
CER-MUS	ENSG00000086102	NFX1	9	p13.3	nuclear transcription factor, X-box binding 1 [Source:HGNC Symbol;Acc:7803]
CER-MUS	ENSG00000137075	RNF38	9	p13.2	ring finger protein 38 [Source:HGNC Symbol;Acc:18052]
CER-MUS	ENSG00000136856	SLC2A8	9	q33.3	solute carrier family 2 (facilitated glucose transporter), member 8 [Source:HGNC Symbol;Acc:13812]
CER-MUS	ENSG00000069535	MAOB	X	p11.3	monoamine oxidase B [Source:HGNC Symbol;Acc:6834]
CER-MUS	ENSG00000102316	MAGED2	X	p11.21	melanoma antigen family D, 2 [Source:HGNC Symbol;Acc:16353]
CER-MUS	ENSG00000022267	FHL1	X	q26.3	four and a half LIM domains 1 [Source:HGNC Symbol;Acc:3702]
CER-MUS	ENSG00000184216	IRAK1	X	q28	interleukin-1 receptor-associated kinase 1 [Source:HGNC Symbol;Acc:6112]
CER-TES	ENSG00000067606	PRKCZ	1	p36.33	protein kinase C, zeta [Source:HGNC Symbol;Acc:9412]
CER-TES	ENSG00000116254	CHD5	1	p36.31	chromodomain helicase DNA binding protein 5 [Source:HGNC Symbol;Acc:16816]
CER-TES	ENSG00000171603	CLSTN1	1	p36.22	calsyntenin 1 [Source:HGNC Symbol;Acc:17447]
CER-TES	ENSG00000162517	PEF1	1	p35.2	penta-EF-hand domain containing 1 [Source:HGNC Symbol;Acc:30009]
CER-TES	ENSG00000004455	AK2	1	p35.1	adenylate kinase 2 [Source:HGNC Symbol;Acc:362]
CER-TES	ENSG00000122435	CCDC76	1	p21.2	coiled-coil domain containing 76 [Source:HGNC Symbol;Acc:25502]
CER-TES	ENSG00000116396	KCNC4	1	p13.3	potassium voltage-gated channel, Shaw-related subfamily, member 4 [Source:HGNC Symbol;Acc:6236]
CER-TES	ENSG00000143409	FAM63A	1	q21.3	family with sequence similarity 63, member A [Source:HGNC Symbol;Acc:25648]
CER-TES	ENSG00000151640	DPYSL4	10	q26.3	dihydropyrimidinase-like 4 [Source:HGNC Symbol;Acc:3016]
CER-TES	ENSG00000162174	ASRGL1	11	q12.3	asparaginase like 1 [Source:HGNC Symbol;Acc:16448]
CER-TES	ENSG00000160695	VPS11	11	q23.3	vacuolar protein sorting 11 homolog (S. cerevisiae) [Source:HGNC Symbol;Acc:14583]
CER-TES	ENSG00000084234	APLP2	11	q24.3	amyloid beta (A4) precursor-like protein 2 [Source:HGNC Symbol;Acc:598]
CER-TES	ENSG00000025423	HSD17B6	12	q13.3	hydroxysteroid (17-beta) dehydrogenase 6 homolog (mouse) [Source:HGNC Symbol;Acc:23316]
CER-TES	ENSG00000150401	DCUN1D2	13	q34	DCN1, defective in cullin neddylation 1, domain containing 2 (S. cerevisiae) [Source:HGNC Symbol;Acc:20328]
CER-TES	ENSG00000165819	METTL3	14	q11.2	methyltransferase like 3 [Source:HGNC Symbol;Acc:17563]
CER-TES	ENSG00000198208	RPS6KL1	14	q24.3	ribosomal protein S6 kinase-like 1 [Source:HGNC Symbol;Acc:20222]
CER-TES	ENSG00000182979	MTA1	14	q32.33	metastasis associated 1 [Source:HGNC Symbol;Acc:7410]
CER-TES	ENSG00000104177	MYEF2	15	q21.1	myelin expression factor 2 [Source:HGNC Symbol;Acc:17940]
CER-TES	ENSG00000183060	LYSMD4	15	q26.3	LysM, putative peptidoglycan-binding, domain containing 4 [Source:HGNC Symbol;Acc:26571]
CER-TES	ENSG00000167978	SRRM2	16	p13.3	serine/arginine repetitive matrix 2 [Source:HGNC Symbol;Acc:16639]
CER-TES	ENSG00000174111	SOCS7	17	q12	suppressor of cytokine signaling 7 [Source:HGNC Symbol;Acc:29846]
CER-TES	ENSG00000225485	ARHGAP23	17	q12	Rho GTPase activating protein 23 [Source:HGNC Symbol;Acc:29293]
CER-TES	ENSG00000108395	TRIM37	17	q22	tripartite motif-containing 37 [Source:HGNC Symbol;Acc:7523]
CER-TES	ENSG00000242413	TNRC6C	17	q25.3	trinucleotide repeat containing 6C [Source:HGNC Symbol;Acc:29318]
CER-TES	ENSG00000186812	ZNF397	18	q12.2	zinc finger protein 397 [Source:HGNC Symbol;Acc:18818]
CER-TES	ENSG00000123159	GIPC1	19	p13.12	GIPC PDZ domain containing family, member 1 [Source:HGNC Symbol;Acc:1226]
CER-TES	ENSG00000161265	U2AF1L4	19	q13.12	U2 small nuclear RNA auxiliary factor 1-like 4 [Source:HGNC Symbol;Acc:23020]
CER-TES	ENSG00000196235	SUPT5H	19	q13.2	suppressor of Ty 5 homolog (S. cerevisiae) [Source:HGNC Symbol;Acc:11469]
CER-TES	ENSG00000076928	ARHGEF1	19	q13.2	Rho guanine nucleotide exchange factor (GEF) 1 [Source:HGNC Symbol;Acc:681]
CER-TES	ENSG00000007047	MARK4	19	q13.32	MAP/microtubule affinity-regulating kinase 4 [Source:HGNC Symbol;Acc:13538]
CER-TES	ENSG00000167614	TTYH1	19	q13.42	tweety homolog 1 (Drosophila) [Source:HGNC Symbol;Acc:13476]
CER-TES	ENSG00000138101	DTNB	2	p23.3	dystrobrevin, beta [Source:HGNC Symbol;Acc:3058]
CER-TES	ENSG00000144120	TMEM177	2	q14.2	transmembrane protein 177 [Source:HGNC Symbol;Acc:28143]
CER-TES	ENSG00000085978	ATG16L1	2	q37.1	ATG16 autophagy related 16-like 1 (S. cerevisiae) [Source:HGNC Symbol;Acc:21498]
CER-TES	ENSG00000142330	CAPN10	2	q37.3	calpain 10 [Source:HGNC Symbol;Acc:1477]
CER-TES	ENSG00000122085	MTERFD2	2	q37.3	MTERF domain containing 2 [Source:HGNC Symbol;Acc:28785]
CER-TES	ENSG00000088367	EPB41L1	20	q11.23	erythrocyte membrane protein band 4.1-like 1 [Source:HGNC Symbol;Acc:3378]
CER-TES	ENSG00000183570	PCBP3	21	q22.3	poly(rC) binding protein 3 [Source:HGNC Symbol;Acc:8651]
CER-TES	ENSG00000099889	ARVCF	22	q11.21	armadillo repeat gene deletes in velocardiofacial syndrome [Source:HGNC Symbol;Acc:728]
CER-TES	ENSG00000138942	RNF185	22	q12.2	ring finger protein 185 [Source:HGNC Symbol;Acc:26783]
CER-TES	ENSG00000239900	ADSL	22	q13.1	adenylosuccinate lyase [Source:HGNC Symbol;Acc:291]
CER-TES	ENSG00000100401	RANGAP1	22	q13.2	Ran GTPase activating protein 1 [Source:HGNC Symbol;Acc:9854]
CER-TES	ENSG00000088543	C3orf18	3	p21.3	Uncharacterized protein C3orf18 (Protein G20) [Source:UniProtKB/Swiss-Prot;Acc:Q9UK00]
CER-TES	ENSG00000145362	ANK2	4	q25	ankyrin 2, neuronal [Source:HGNC Symbol;Acc:493]
CER-TES	ENSG00000063438	PDCD6	5	p15.33	programmed cell death 6 [Source:HGNC Symbol;Acc:8765]
CER-TES	ENSG00000204536	CCHCR1	6	p21.33	coiled-coil alpha-helical rod protein 1 [Source:HGNC Symbol;Acc:13930]
CER-TES	ENSG00000155906	RMND1	6	q25.1	required for meiotic nuclear division 1 homolog (S. cerevisiae) [Source:HGNC Symbol;Acc:21176]
CER-TES	ENSG00000135018	UBQLN1	9	q21.32	ubiquilin 1 [Source:HGNC Symbol;Acc:12508]
CER-TES	ENSG00000165238	WNK2	9	q22.31	WNK lysine deficient protein kinase 2 [Source:HGNC Symbol;Acc:14542]
CER-TES	ENSG00000165138	ANKS6	9	q22.33	ankyrin repeat and sterile alpha motif domain containing 6 [Source:HGNC Symbol;Acc:26724]
CER-TES	ENSG00000165802	NELF	9	q34.3	nasal embryonic LHRH factor [Source:HGNC Symbol;Acc:29843]
CER-TES	ENSG00000184368	MAP7D2	X	p22.12	MAP7 domain containing 2 [Source:HGNC Symbol;Acc:25899]
HEA-LIV	ENSG00000103145	HCFC1R1	16	p13.3	host cell factor C1 regulator 1 (XPO1 dependent) [Source:HGNC Symbol;Acc:21198]
HEA-LIV	ENSG00000071051	NCK2	2	q12.2	NCK adaptor protein 2 [Source:HGNC Symbol;Acc:7665]
HEA-MUS	ENSG00000116688	MFN2	1	p36.22	mitofusin 2 [Source:HGNC Symbol;Acc:16877]
HEA-MUS	ENSG00000162614	NEXN	1	p31.1	nexilin (F actin binding protein) [Source:HGNC Symbol;Acc:29557]
HEA-MUS	ENSG00000143164	IQWD1	1	q24.2	DDB1 and CUL4 associated factor 6 [Source:HGNC Symbol;Acc:30002]
HEA-MUS	ENSG00000172731	LRRC20	10	q22.1	leucine rich repeat containing 20 [Source:HGNC Symbol;Acc:23421]
HEA-MUS	ENSG00000095637	SORBS1	10	q24.1	sorbin and SH3 domain containing 1 [Source:HGNC Symbol;Acc:14565]
HEA-MUS	ENSG00000197893	NRAP	10	q25.3	nebulin-related anchoring protein [Source:HGNC Symbol;Acc:7988]
HEA-MUS	ENSG00000105698	USF2	19	q13.12	upstream transcription factor 2, c-fos interacting [Source:HGNC Symbol;Acc:12594]
HEA-MUS	ENSG00000115593	SMYD1	2	p11.2	SET and MYND domain containing 1 [Source:HGNC Symbol;Acc:20986]
HEA-MUS	ENSG00000124831	LRRFIP1	2	q37.3	leucine rich repeat (in FLII) interacting protein 1 [Source:HGNC Symbol;Acc:6702]
HEA-MUS	ENSG00000114796	KLHL24	3	q27.1	kelch-like 24 (Drosophila) [Source:HGNC Symbol;Acc:25947]
HEA-MUS	ENSG00000153113	CAST	5	q15	calpastatin [Source:HGNC Symbol;Acc:1515]
HEA-MUS	ENSG00000112715	VEGFA	6	p21.1	vascular endothelial growth factor A [Source:HGNC Symbol;Acc:12680]
HEA-MUS	ENSG00000169692	AGPAT2	9	q34.3	1-acylglycerol-3-phosphate O-acyltransferase 2 (lysophosphatidic acid acyltransferase, beta) [Source:HGNC Symbol;Acc:325]
HEA-TES	ENSG00000077549	CAPZB	1	p36.13	capping protein (actin filament) muscle Z-line, beta [Source:HGNC Symbol;Acc:1491]
HEA-TES	ENSG00000127472	PLA2G5	1	p36	phospholipase A2, group V [Source:HGNC Symbol;Acc:9038]
HEA-TES	ENSG00000009307	CSDE1	1	p13.2	cold shock domain containing E1, RNA-binding [Source:HGNC Symbol;Acc:29905]
HEA-TES	ENSG00000020577	SAMD4A	14	q22.2	sterile alpha motif domain containing 4A [Source:HGNC Symbol;Acc:23023]
HEA-TES	ENSG00000163513	TGFBR2	3	p24.1	transforming growth factor, beta receptor II (70/80kDa) [Source:HGNC Symbol;Acc:11773]
HEA-TES	ENSG00000178053	MLF1	3	q25.32	myeloid leukemia factor 1 [Source:HGNC Symbol;Acc:7125]
HEA-TES	ENSG00000070501	POLB	8	p11.21	polymerase (DNA directed), beta [Source:HGNC Symbol;Acc:9174]
LIV-MUS	ENSG00000204178	TMEM57	1	p36.11	transmembrane protein 57 [Source:HGNC Symbol;Acc:25572]
LIV-MUS	ENSG00000118705	RPN2	20	q11.23	ribophorin II [Source:HGNC Symbol;Acc:10382]
LIV-TES	ENSG00000058799	YIPF1	1	p32.3	Yip1 domain family, member 1 [Source:HGNC Symbol;Acc:25231]
LIV-TES	ENSG00000073060	SCARB1	12	q24.31	scavenger receptor class B, member 1 [Source:HGNC Symbol;Acc:1664]
LIV-TES	ENSG00000128309	MPST	22	q12.3	mercaptopyruvate sulfurtransferase [Source:HGNC Symbol;Acc:7223]
LIV-TES	ENSG00000204463	BAT3	6	p21.33	Large proline-rich protein BAT3 (HLA-B-associated transcript 3)(Protein G3) [Source:UniProtKB/Swiss-Prot;Acc:P46379]
LIV-TES	ENSG00000160325	CACFD1	9	q34.2	Calcium channel flower homolog [Source:UniProtKB/Swiss-Prot;Acc:Q9UGQ2]
MUS-TES	ENSG00000198815	FOXJ3	1	p34.2	forkhead box J3 [Source:HGNC Symbol;Acc:29178]
MUS-TES	ENSG00000143164	IQWD1	1	q24.2	DDB1 and CUL4 associated factor 6 [Source:HGNC Symbol;Acc:30002]
MUS-TES	ENSG00000095637	SORBS1	10	q24.1	sorbin and SH3 domain containing 1 [Source:HGNC Symbol;Acc:14565]
MUS-TES	ENSG00000060237	WNK1	12	p13.33	WNK lysine deficient protein kinase 1 [Source:HGNC Symbol;Acc:14540]
MUS-TES	ENSG00000196091	MYBPC1	12	q23.2	myosin binding protein C, slow type [Source:HGNC Symbol;Acc:7549]
MUS-TES	ENSG00000054654	SYNE2	14	q23.2	spectrin repeat containing, nuclear envelope 2 [Source:HGNC Symbol;Acc:17084]
MUS-TES	ENSG00000007541	PIGQ	16	p13.3	phosphatidylinositol glycan anchor biosynthesis, class Q [Source:HGNC Symbol;Acc:14135]
MUS-TES	ENSG00000186868	MAPT	17	q21.31	microtubule-associated protein tau [Source:HGNC Symbol;Acc:6893]
MUS-TES	ENSG00000101605	MYOM1	18	p11.31	myomesin 1, 185kDa [Source:HGNC Symbol;Acc:7613]
MUS-TES	ENSG00000076984	MAP2K7	19	p13.2	mitogen-activated protein kinase kinase 7 [Source:HGNC Symbol;Acc:6847]
MUS-TES	ENSG00000100241	SBF1	22	q13.33	SET binding factor 1 [Source:HGNC Symbol;Acc:10542]
MUS-TES	ENSG00000163520	FBLN2	3	p25.1	fibulin 2 [Source:HGNC Symbol;Acc:3601]
MUS-TES	ENSG00000093167	LRRFIP2	3	p22.2	leucine rich repeat (in FLII) interacting protein 2 [Source:HGNC Symbol;Acc:6703]
MUS-TES	ENSG00000169155	ZBTB43	9	q33.3	zinc finger and BTB domain containing 43 [Source:HGNC Symbol;Acc:17908]
