# Supplementary material for: A robust estimation of exon expression to identify alternative spliced genes applied to human tissues and cancer samples
Source: BMC Genomics. 2014 Oct 8;15(1):879. doi: 10.1186/1471-2164-15-879 (PMC4298068; doi:10.1186/1471-2164-15-879)
Supplement: Supplementary file 2 — Additional file 2: Table S2: AUC values obtained for 15 pairwise tissue comparisons and for each one of the six compared methods: ESLiMa, ESLiMc, ESLiMt, FIRMA, ARH and COSIE. AUC averages were weighted by the number of validated splicing events in each comparison. (XLS 17 KB) [file 12864_2014_6927_MOESM2_ESM.xls]

## Sheet: Add.Table S7
ESLiM-core Threshold * (≥ T %)	Number of pcTranscripts	Number of pcTranscripts longer than Threshold	% of pcTranscripts ≥T within all pcTranscripts	Number of pcTranscripts shorter than Threshold	% of pcTranscripts within allTranscripts ≥T (pc %)	Number of gene loci	Number of gene loci covered by at least one Transcript ≥T	% of gene loci covered	Number of gene loci not detectable
5	67680	66426	0.981472	1254	0.707344	21281	21281	100	0
10	67680	64807	0.95755	2873	0.731266	21281	21281	100	0
15	67680	63306	0.935372	4374	0.750329	21281	21281	100	0
20	67680	61730	0.912086	5950	0.765976	21281	21281	100	0
25	67680	60104	0.888061	7576	0.779508	21281	21281	100	0
30	67680	58538	0.864923	9142	0.790926	21281	21280	99.9953	1
35	67680	56925	0.84109	10755	0.801535	21281	21279	99.9906	2
40	67680	55363	0.818011	12317	0.811679	21281	21279	99.9906	2
45	67680	53830	0.795361	13850	0.821544	21281	21277	99.9812	4
50	67680	52295	0.77268	15385	0.830976	21281	21273	99.9624	8
55	67680	50696	0.749054	16984	0.8402	21281	21255	99.8778	26
60	67680	49061	0.724897	18619	0.849571	21281	21217	99.6993	64
65	67680	47333	0.699365	20347	0.857591	21281	21167	99.4643	114
70	67680	45534	0.672784	22146	0.86611	21281	21066	98.9897	215
75	67680	43817	0.647414	23863	0.87536	21281	20951	98.4493	330
80	67680	41977	0.620228	25703	0.882537	21281	20823	97.8478	458
85	67680	39835	0.588579	27845	0.893181	21281	20634	96.9597	647
90	67680	37345	0.551788	30335	0.903013	21281	20402	95.8696	879
95	67680	33939	0.501463	33741	0.915909	21281	19983	93.9007	1298
* Threshold = T = Percentage of the gene locus length that is coveraged by a given transcript
All the statistics in this TABLE have been done for the human protein-coding gene loci (Homo sapiens GRCh37)
