# Supplementary material for: A robust estimation of exon expression to identify alternative spliced genes applied to human tissues and cancer samples
Source: BMC Genomics. 2014 Oct 8;15(1):879. doi: 10.1186/1471-2164-15-879 (PMC4298068; doi:10.1186/1471-2164-15-879)
Supplement: Supplementary file 3 — Additional file 3: Table S3: Number of reference genes showing evidence for splicing for each one of the tissue pair comparisons performed with each method. These reference genes are found in the top-100, top-500 and top-1000 most significant genes detected by each method (ranked by best p-values). (XLS 10 KB) [file 12864_2014_6927_MOESM3_ESM.xls]

## Sheet: Add.Table 2
Tissue-pairs	ESLiMa	ESLiMc	ESLiMt	FIRMA	ARH	COSIE
BRE-CER	0.821292	0.834221	0.854399	0.751755	0.784012	0.639792
BRE-HEA	0.704243	0.708179	0.62508	0.801663	0.881759	0.681347
BRE-LIV	0.823762	0.804482	0.832537	0.879463	0.884155	0.775087
BRE-MUS	0.886955	0.894262	0.871851	0.800877	0.858467	0.64712
BRE-TES	0.824708	0.844367	0.855698	0.755797	0.708289	0.635913
CER-HEA	0.740539	0.737111	0.757934	0.714612	0.711488	0.656005
CER-LIV	0.806072	0.762914	0.784604	0.645369	0.735387	0.705421
CER-MUS	0.823409	0.824649	0.763357	0.766918	0.795218	0.728442
CER-TES	0.835519	0.82005	0.839888	0.690166	0.768018	0.647094
HEA-LIV	0.697373	0.799083	0.896573	0.716452	0.852572	0.587852
HEA-MUS	0.863767	0.854218	0.828851	0.790107	0.806656	0.6564
HEA-TES	0.924316	0.935242	0.939702	0.901191	0.716848	0.885858
LIV-MUS	0.959477	0.966097	NA	0.735845	0.675904	0.796182
LIV-TES	0.773351	0.789278	0.808982	0.731601	0.773263	0.650046
MUS-TES	0.891579	0.898868	0.930724	0.751232	0.879501	0.767869
Mean	0.825091	0.831535	0.82787	0.762203	0.788769	0.697362
Weighted Mean	0.8224	0.8236	0.8209	0.7455	0.7819	0.6759
