# Supplementary material for: A robust estimation of exon expression to identify alternative spliced genes applied to human tissues and cancer samples
Source: BMC Genomics. 2014 Oct 8;15(1):879. doi: 10.1186/1471-2164-15-879 (PMC4298068; doi:10.1186/1471-2164-15-879)
Supplement: Supplementary file 4 — Additional file 4: Table S4: List of 61 spliced genes identified by method ESLiMc as detected in the top-1000 genes provided by this method. The table includes the ENSEMBL ID, the gene symbol, the chromosomal location, the gene description and the tissue-pair where each gene has been detected. (XLS 28 KB) [file 12864_2014_6927_MOESM4_ESM.xls]

## Sheet: Add.Table 3
Genes	ESLiMa	ESLiMc	ESLiMt	FIRMA	ARH	COSIE
top 100	7	16	8	1	3	11
top 500	25	39	24	9	14	25
top 1000	51	61	29	24	30	40
