# Supplementary material for: A robust estimation of exon expression to identify alternative spliced genes applied to human tissues and cancer samples
Source: BMC Genomics. 2014 Oct 8;15(1):879. doi: 10.1186/1471-2164-15-879 (PMC4298068; doi:10.1186/1471-2164-15-879)
Supplement: Supplementary file 5 — Additional file 5: Table S7: Analysis of the architecture of known human protein-coding genes presenting the number of protein-coding transcripts (pcTranscripts) that cover different % of their locus length (≥T %). The data show that most (85%) of the transcripts that cover ≥60% of the human loci length correspond to stable and well-annotated protein-coding transcripts. The table also presents the number of gene loci covered by at least one transcript of a given locus length (i.e. ≥ that a given % of the locus length). The numbers indicate, for example, that 99.7% of the human gene loci included at least one protein-coding transcript that covered ≥60% of its locus length. (XLS 14 KB) [file 12864_2014_6927_MOESM5_ESM.xls]

## Sheet: splicing in tissues, 61 genes 
tissue_pair(splicing)	ENSEMBL_gene_id	gene_symbol	validated_ESLiMc	chromosome	chr_band	gene_description
CER-TES	ENSG00000004455	AK2	YES	1	p35.1	adenylate kinase 2 [Source:HGNC Symbol;Acc:362]
CER-TES	ENSG00000145362	ANK2	YES	4	q25	ankyrin 2, neuronal [Source:HGNC Symbol;Acc:493]
BRE-CER	ENSG00000156381	ANKRD9	YES	14	q32.31	ankyrin repeat domain 9 [Source:HGNC Symbol;Acc:20096]
BRE-CER	ENSG00000089820	ARHGAP4	YES	X	q28	Rho GTPase activating protein 4 [Source:HGNC Symbol;Acc:674]
CER-TES	ENSG00000099889	ARVCF	YES	22	q11.21	armadillo repeat gene deletes in velocardiofacial syndrome [Source:HGNC Symbol;Acc:728]
BRE-CER	ENSG00000198363	ASPH	YES	8	q12.3	aspartate beta-hydroxylase [Source:HGNC Symbol;Acc:757]
BRE-CER	ENSG00000074582	BCS1L	YES	2	q35	BCS1-like (yeast) [Source:HGNC Symbol;Acc:1020]
BRE-CER	ENSG00000136717	BIN1	YES	2	q14.3	bridging integrator 1 [Source:HGNC Symbol;Acc:1052]
CER-MUS	ENSG00000136717	BIN1	YES	2	q14.3	bridging integrator 1 [Source:HGNC Symbol;Acc:1052]
CER-MUS	ENSG00000058404	CAMK2B	YES	7	p13	calcium/calmodulin-dependent protein kinase II beta [Source:HGNC Symbol;Acc:1461]
HEA-TES	ENSG00000077549	CAPZB	YES	1	p36.13	capping protein (actin filament) muscle Z-line, beta [Source:HGNC Symbol;Acc:1491]
HEA-MUS	ENSG00000153113	CAST	YES	5	q15	calpastatin [Source:HGNC Symbol;Acc:1515]
BRE-CER	ENSG00000122705	CLTA	YES	9	p13	clathrin, light chain (Lca) [Source:HGNC Symbol;Acc:2090]
BRE-CER	ENSG00000175416	CLTB	YES	5	q35.2	clathrin, light chain (Lcb) [Source:HGNC Symbol;Acc:2091]
HEA-TES	ENSG00000009307	CSDE1	YES	1	p13.2	cold shock domain containing E1, RNA-binding [Source:HGNC Symbol;Acc:29905]
CER-MUS	ENSG00000022267	FHL1	YES	X	q26.3	four and a half LIM domains 1 [Source:HGNC Symbol;Acc:3702]
CER-MUS	ENSG00000143774	GUK1	YES	1	q42.13	guanylate kinase 1 [Source:HGNC Symbol;Acc:4693]
BRE-CER	ENSG00000092148	HECTD1	YES	14	q12	HECT domain containing 1 [Source:HGNC Symbol;Acc:20157]
CER-MUS	ENSG00000101294	HM13	YES	20	q11.21	histocompatibility (minor) 13 [Source:HGNC Symbol;Acc:16435]
MUS-TES	ENSG00000143164	IQWD1	YES	1	q24.2	DDB1 and CUL4 associated factor 6 [Source:HGNC Symbol;Acc:30002]
CER-MUS	ENSG00000054523	KIF1B	YES	1	p36.22	kinesin family member 1B [Source:HGNC Symbol;Acc:16636]
HEA-MUS	ENSG00000124831	LRRFIP1	YES	2	q37.3	leucine rich repeat (in FLII) interacting protein 1 [Source:HGNC Symbol;Acc:6702]
MUS-TES	ENSG00000093167	LRRFIP2	YES	3	p22.2	leucine rich repeat (in FLII) interacting protein 2 [Source:HGNC Symbol;Acc:6703]
BRE-CER	ENSG00000151276	MAGI1	YES	3	p14.1	membrane associated guanylate kinase, WW and PDZ domain containing 1 [Source:HGNC Symbol;Acc:946]
BRE-CER	ENSG00000047849	MAP4	YES	3	p21.31	microtubule-associated protein 4 [Source:HGNC Symbol;Acc:6862]
BRE-MUS	ENSG00000047849	MAP4	YES	3	p21.31	microtubule-associated protein 4 [Source:HGNC Symbol;Acc:6862]
CER-TES	ENSG00000184368	MAP7D2	YES	X	p22.12	MAP7 domain containing 2 [Source:HGNC Symbol;Acc:25899]
MUS-TES	ENSG00000186868	MAPT	YES	17	q21.31	microtubule-associated protein tau [Source:HGNC Symbol;Acc:6893]
CER-TES	ENSG00000007047	MARK4	YES	19	q13.32	MAP/microtubule affinity-regulating kinase 4 [Source:HGNC Symbol;Acc:13538]
HEA-TES	ENSG00000178053	MLF1	YES	3	q25.32	myeloid leukemia factor 1 [Source:HGNC Symbol;Acc:7125]
BRE-TES	ENSG00000129270	MMP28	YES	17	q12	matrix metallopeptidase 28 [Source:HGNC Symbol;Acc:14366]
CER-TES	ENSG00000182979	MTA1	YES	14	q32.33	metastasis associated 1 [Source:HGNC Symbol;Acc:7410]
MUS-TES	ENSG00000196091	MYBPC1	YES	12	q23.2	myosin binding protein C, slow type [Source:HGNC Symbol;Acc:7549]
CER-TES	ENSG00000104177	MYEF2	YES	15	q21.1	myelin expression factor 2 [Source:HGNC Symbol;Acc:17940]
BRE-LIV	ENSG00000111859	NEDD9	YES	6	p24.2	neural precursor cell expressed, developmentally down-regulated 9 [Source:HGNC Symbol;Acc:7733]
BRE-HEA	ENSG00000162614	NEXN	YES	1	p31.1	nexilin (F actin binding protein) [Source:HGNC Symbol;Acc:29557]
HEA-MUS	ENSG00000162614	NEXN	YES	1	p31.1	nexilin (F actin binding protein) [Source:HGNC Symbol;Acc:29557]
CER-MUS	ENSG00000086102	NFX1	YES	9	p13.3	nuclear transcription factor, X-box binding 1 [Source:HGNC Symbol;Acc:7803]
HEA-MUS	ENSG00000197893	NRAP	YES	10	q25.3	nebulin-related anchoring protein [Source:HGNC Symbol;Acc:7988]
BRE-CER	ENSG00000124006	OBSL1	YES	2	q35	obscurin-like 1 [Source:HGNC Symbol;Acc:29092]
CER-TES	ENSG00000063438	PDCD6	YES	5	p15.33	programmed cell death 6 [Source:HGNC Symbol;Acc:8765]
CER-MUS	ENSG00000178104	PDE4DIP	YES	1	q21.1	phosphodiesterase 4D interacting protein [Source:HGNC Symbol;Acc:15580]
BRE-MUS	ENSG00000163110	PDLIM5	YES	4	q22.3	PDZ and LIM domain 5 [Source:HGNC Symbol;Acc:17468]
BRE-CER	ENSG00000161714	PLCD3	YES	17	q21.31	phospholipase C, delta 3 [Source:HGNC Symbol;Acc:9061]
CER-MUS	ENSG00000122678	POLM	YES	7	p13	polymerase (DNA directed), mu [Source:HGNC Symbol;Acc:9185]
BRE-CER	ENSG00000100413	POLR3H	YES	22	q13.2	polymerase (RNA) III (DNA directed) polypeptide H (22.9kD) [Source:HGNC Symbol;Acc:30349]
CER-TES	ENSG00000067606	PRKCZ	YES	1	p36.33	protein kinase C, zeta [Source:HGNC Symbol;Acc:9412]
BRE-CER	ENSG00000237441	RGL2	YES	6	p21.32	Ral guanine nucleotide dissociation stimulator-like 2 (RalGDS-like factor)(Ras-associated protein RAB2L) [Source:UniProtKB/Swiss-Prot;Acc:O15211]
CER-LIV	ENSG00000130988	RGN	YES	X	p11.23	regucalcin (senescence marker protein-30) [Source:HGNC Symbol;Acc:9989]
LIV-MUS	ENSG00000118705	RPN2	YES	20	q11.23	ribophorin II [Source:HGNC Symbol;Acc:10382]
CER-MUS	ENSG00000111832	RWDD1	YES	6	q22.1	RWD domain containing 1 [Source:HGNC Symbol;Acc:20993]
HEA-TES	ENSG00000020577	SAMD4A	YES	14	q22.2	sterile alpha motif domain containing 4A [Source:HGNC Symbol;Acc:23023]
BRE-MUS	ENSG00000130766	SESN2	YES	1	p35.3	sestrin 2 [Source:HGNC Symbol;Acc:20746]
BRE-CER	ENSG00000095637	SORBS1	YES	10	q24.1	sorbin and SH3 domain containing 1 [Source:HGNC Symbol;Acc:14565]
HEA-MUS	ENSG00000095637	SORBS1	YES	10	q24.1	sorbin and SH3 domain containing 1 [Source:HGNC Symbol;Acc:14565]
CER-HEA	ENSG00000131018	SYNE1	YES	6	q25	spectrin repeat containing, nuclear envelope 1 [Source:HGNC Symbol;Acc:17089]
MUS-TES	ENSG00000054654	SYNE2	YES	14	q23.2	spectrin repeat containing, nuclear envelope 2 [Source:HGNC Symbol;Acc:17084]
BRE-CER	ENSG00000061938	TNK2	YES	3	q29	tyrosine kinase, non-receptor, 2 [Source:HGNC Symbol;Acc:19297]
BRE-HEA	ENSG00000079308	TNS1	YES	2	q35	tensin 1 [Source:HGNC Symbol;Acc:11973]
BRE-CER	ENSG00000143549	TPM3	YES	1	q21.3	tropomyosin 3 [Source:HGNC Symbol;Acc:12012]
CER-TES	ENSG00000165238	WNK2	YES	9	q22.31	WNK lysine deficient protein kinase 2 [Source:HGNC Symbol;Acc:14542]
