# Supplementary material for: A robust estimation of exon expression to identify alternative spliced genes applied to human tissues and cancer samples
Source: BMC Genomics. 2014 Oct 8;15(1):879. doi: 10.1186/1471-2164-15-879 (PMC4298068; doi:10.1186/1471-2164-15-879)
Supplement: Supplementary file 6 — Additional file 6: Table S5: Analysis of splicing detected in two AML subtypes, done using ESLiMc method: 40 samples of CK-AMLs versus 24 samples of CBF-AMLs. For a cutoff of FDR<0.01 1180 exons were found showing significant alteration. These exons were found considering: differential expression with adjusted p-values <10-7 and relative R-fold changes >1.5 for overexpression and <0.65 for repression. These exons correspond to 654 distinct protein-coding genes. (XLS 350 KB) [file 12864_2014_6927_MOESM6_ESM.xls]

## Sheet: Add.Tab.5  1180 EXONs 654 GENEs
exon	gene	gene_symbol	biotype	chr	band	d.value	stdev	raw_p.value	adjusted p.value (at FDR<0.01)	R.fold	gene_description
ENSE00001096530	ENSG00000130635	COL5A1	protein_coding	9	q34.3	5.06496	0.319037	0	< 1.0E-07	3.86266	collagen, type V, alpha 1 [Source:HGNC Symbol;Acc:2209]
ENSE00001955972	ENSG00000078399	HOXA9	protein_coding	7	p15.2	4.10872	0.33247	0	< 1.0E-07	3.10956	microRNA 196b [Source:HGNC Symbol;Acc:31790]
ENSE00001489993	ENSG00000078399	HOXA9	protein_coding	7	p15.2	4.0042	0.330446	0	< 1.0E-07	3.00418	microRNA 196b [Source:HGNC Symbol;Acc:31790]
ENSE00001375012	ENSG00000078399	HOXA9	protein_coding	7	p15.2	4.05995	0.320219	0	< 1.0E-07	2.964	microRNA 196b [Source:HGNC Symbol;Acc:31790]
ENSE00001816353	ENSG00000078399	HOXA9	protein_coding	7	p15.2	4.05995	0.320219	0	< 1.0E-07	2.964	microRNA 196b [Source:HGNC Symbol;Acc:31790]
ENSE00001701316	ENSG00000244482	LILRA6	protein_coding	19	q13.42	4.12125	0.303784	0	< 1.0E-07	2.87484	leukocyte immunoglobulin-like receptor, subfamily A (with TM domain), member 6 [Source:HGNC Symbol;Acc:15495]
ENSE00001843517	ENSG00000186350	RXRA	protein_coding	9	q34.2	5.06855	0.203372	0	< 1.0E-07	2.57528	retinoid X receptor, alpha [Source:HGNC Symbol;Acc:10477]
ENSE00001876639	ENSG00000125962	ARMCX5	protein_coding	X	q22.1	4.69889	0.208238	0	< 1.0E-07	2.44199	armadillo repeat containing, X-linked 5 [Source:HGNC Symbol;Acc:25772]
ENSE00001891057	ENSG00000125962	ARMCX5	protein_coding	X	q22.1	4.69889	0.208238	0	< 1.0E-07	2.44199	armadillo repeat containing, X-linked 5 [Source:HGNC Symbol;Acc:25772]
ENSE00001892822	ENSG00000125962	ARMCX5	protein_coding	X	q22.1	4.69889	0.208238	0	< 1.0E-07	2.44199	armadillo repeat containing, X-linked 5 [Source:HGNC Symbol;Acc:25772]
ENSE00001941961	ENSG00000125962	ARMCX5	protein_coding	X	q22.1	4.69889	0.208238	0	< 1.0E-07	2.44199	armadillo repeat containing, X-linked 5 [Source:HGNC Symbol;Acc:25772]
ENSE00001792503	ENSG00000244482	LILRA6	protein_coding	19	q13.42	4.64389	0.208483	0	< 1.0E-07	2.41851	leukocyte immunoglobulin-like receptor, subfamily A (with TM domain), member 6 [Source:HGNC Symbol;Acc:15495]
ENSE00000728548	ENSG00000064687	ABCA7	protein_coding	19	p13.3	4.65034	0.203539	0	< 1.0E-07	2.38319	ATP-binding cassette, sub-family A (ABC1), member 7 [Source:HGNC Symbol;Acc:37]
ENSE00001066201	ENSG00000162551	ALPL	protein_coding	1	p36.12	5.54491	0.158869	0	< 1.0E-07	2.37219	alkaline phosphatase, liver/bone/kidney [Source:HGNC Symbol;Acc:438]
ENSE00001271321	ENSG00000131018	SYNE1	protein_coding	6		3.97152	0.242236	0	< 1.0E-07	2.33544	spectrin repeat containing, nuclear envelope 1 [Source:HGNC Symbol;Acc:17089]
ENSE00001916312	ENSG00000131018	SYNE1	protein_coding	6		3.97152	0.242236	0	< 1.0E-07	2.33544	spectrin repeat containing, nuclear envelope 1 [Source:HGNC Symbol;Acc:17089]
ENSE00002011530	ENSG00000131018	SYNE1	protein_coding	6		4.10957	0.225213	0	< 1.0E-07	2.29147	spectrin repeat containing, nuclear envelope 1 [Source:HGNC Symbol;Acc:17089]
ENSE00002017957	ENSG00000131018	SYNE1	protein_coding	6		4.10957	0.225213	0	< 1.0E-07	2.29147	spectrin repeat containing, nuclear envelope 1 [Source:HGNC Symbol;Acc:17089]
ENSE00001861225	ENSG00000075884	ARHGAP15	protein_coding	2		4.37084	0.206362	0	< 1.0E-07	2.28142	Rho GTPase activating protein 15 [Source:HGNC Symbol;Acc:21030]
ENSE00001883430	ENSG00000068878	PSME4	protein_coding	2	p16.2	3.94644	0.226797	0	< 1.0E-07	2.2269	proteasome (prosome, macropain) activator subunit 4 [Source:HGNC Symbol;Acc:20635]
ENSE00001953820	ENSG00000182240	BACE2	protein_coding	21		4.49426	0.189846	0	< 1.0E-07	2.21807	beta-site APP-cleaving enzyme 2 [Source:HGNC Symbol;Acc:934]
ENSE00000845624	ENSG00000124171	PARD6B	protein_coding	20	q13.13	3.94401	0.224656	0	< 1.0E-07	2.21281	par-6 partitioning defective 6 homolog beta (C. elegans) [Source:HGNC Symbol;Acc:16245]
ENSE00001812999	ENSG00000114861	FOXP1	protein_coding	3	p13	4.05859	0.213198	0	< 1.0E-07	2.19264	forkhead box P1 [Source:HGNC Symbol;Acc:3823]
ENSE00001606279	ENSG00000106351	AGFG2	protein_coding	7	q22.1	4.4691	0.186768	0	< 1.0E-07	2.18725	ArfGAP with FG repeats 2 [Source:HGNC Symbol;Acc:5177]
ENSE00001704808	ENSG00000106351	AGFG2	protein_coding	7	q22.1	4.4691	0.186768	0	< 1.0E-07	2.18725	ArfGAP with FG repeats 2 [Source:HGNC Symbol;Acc:5177]
ENSE00001484529	ENSG00000223609	HBD	protein_coding	11	p15.4	3.93317	0.219973	0	< 1.0E-07	2.17998	hemoglobin, delta [Source:HGNC Symbol;Acc:4829]
ENSE00002013780	ENSG00000131018	SYNE1	protein_coding	6		3.92815	0.219421	0	< 1.0E-07	2.17454	spectrin repeat containing, nuclear envelope 1 [Source:HGNC Symbol;Acc:17089]
ENSE00002015312	ENSG00000131018	SYNE1	protein_coding	6		3.92815	0.219421	0	< 1.0E-07	2.17454	spectrin repeat containing, nuclear envelope 1 [Source:HGNC Symbol;Acc:17089]
ENSE00001538500	ENSG00000113448	PDE4D	protein_coding	5		3.98714	0.21511	0	< 1.0E-07	2.174	phosphodiesterase 4D, cAMP-specific (phosphodiesterase E3 dunce homolog, Drosophila) [Source:HGNC Symbol;Acc:8783]
ENSE00001644558	ENSG00000115594	IL1R1	protein_coding	2		4.35752	0.188682	0	< 1.0E-07	2.15736	interleukin 1 receptor, type I [Source:HGNC Symbol;Acc:5993]
ENSE00001734568	ENSG00000115594	IL1R1	protein_coding	2		4.35752	0.188682	0	< 1.0E-07	2.15736	interleukin 1 receptor, type I [Source:HGNC Symbol;Acc:5993]
ENSE00001752432	ENSG00000020633	RUNX3	protein_coding	1	p36.11	4.70887	0.168187	0	< 1.0E-07	2.14681	runt-related transcription factor 3 [Source:HGNC Symbol;Acc:10473]
ENSE00001758921	ENSG00000020633	RUNX3	protein_coding	1	p36.11	4.70887	0.168187	0	< 1.0E-07	2.14681	runt-related transcription factor 3 [Source:HGNC Symbol;Acc:10473]
ENSE00002009572	ENSG00000131018	SYNE1	protein_coding	6		4.28118	0.189524	0	< 1.0E-07	2.13382	spectrin repeat containing, nuclear envelope 1 [Source:HGNC Symbol;Acc:17089]
ENSE00002011919	ENSG00000131018	SYNE1	protein_coding	6		4.28118	0.189524	0	< 1.0E-07	2.13382	spectrin repeat containing, nuclear envelope 1 [Source:HGNC Symbol;Acc:17089]
ENSE00001635739	ENSG00000175764	TTLL11	protein_coding	9	q33.2	4.07855	0.201513	0	< 1.0E-07	2.1296	tubulin tyrosine ligase-like family, member 11 [Source:HGNC Symbol;Acc:18113]
ENSE00001804923	ENSG00000175764	TTLL11	protein_coding	9	q33.2	4.07855	0.201513	0	< 1.0E-07	2.1296	tubulin tyrosine ligase-like family, member 11 [Source:HGNC Symbol;Acc:18113]
ENSE00002011984	ENSG00000131018	SYNE1	protein_coding	6		4.29507	0.187288	0	< 1.0E-07	2.12488	spectrin repeat containing, nuclear envelope 1 [Source:HGNC Symbol;Acc:17089]
ENSE00002013830	ENSG00000131018	SYNE1	protein_coding	6		4.29507	0.187288	0	< 1.0E-07	2.12488	spectrin repeat containing, nuclear envelope 1 [Source:HGNC Symbol;Acc:17089]
ENSE00001778670	ENSG00000130635	COL5A1	protein_coding	9	q34.3	4.02362	0.201881	0	< 1.0E-07	2.11019	collagen, type V, alpha 1 [Source:HGNC Symbol;Acc:2209]
ENSE00001134412	ENSG00000170801	HTRA3	protein_coding	4	p16.1	4.01647	0.199488	0	< 1.0E-07	2.0934	HtrA serine peptidase 3 [Source:HGNC Symbol;Acc:30406]
ENSE00002002221	ENSG00000131018	SYNE1	protein_coding	6		4.5469	0.162893	0	< 1.0E-07	2.05653	spectrin repeat containing, nuclear envelope 1 [Source:HGNC Symbol;Acc:17089]
ENSE00002008028	ENSG00000131018	SYNE1	protein_coding	6		4.5469	0.162893	0	< 1.0E-07	2.05653	spectrin repeat containing, nuclear envelope 1 [Source:HGNC Symbol;Acc:17089]
ENSE00001481768	ENSG00000163803	PLB1	protein_coding	2	p23.2	4.22863	0.179635	0	< 1.0E-07	2.05366	phospholipase B1 [Source:HGNC Symbol;Acc:30041]
ENSE00001090438	ENSG00000172159	FRMD3	protein_coding	9	q21.32	4.35777	0.170909	0	< 1.0E-07	2.04468	FERM domain containing 3 [Source:HGNC Symbol;Acc:24125]
ENSE00001112264	ENSG00000167363	FN3K	protein_coding	17	q25.3	4.12025	0.174933	0	< 1.0E-07	1.98924	fructosamine 3 kinase [Source:HGNC Symbol;Acc:24822]
ENSE00001277404	ENSG00000162551	ALPL	protein_coding	1	p36.12	4.34241	0.159661	0	< 1.0E-07	1.97164	alkaline phosphatase, liver/bone/kidney [Source:HGNC Symbol;Acc:438]
ENSE00001914477	ENSG00000137266	SLC22A23	protein_coding	6	p25.2	3.91323	0.183607	0	< 1.0E-07	1.96742	solute carrier family 22, member 23 [Source:HGNC Symbol;Acc:21106]
ENSE00001959640	ENSG00000137266	SLC22A23	protein_coding	6	p25.2	3.91323	0.183607	0	< 1.0E-07	1.96742	solute carrier family 22, member 23 [Source:HGNC Symbol;Acc:21106]
ENSE00001978108	ENSG00000137266	SLC22A23	protein_coding	6	p25.2	3.91323	0.183607	0	< 1.0E-07	1.96742	solute carrier family 22, member 23 [Source:HGNC Symbol;Acc:21106]
ENSE00001460719	ENSG00000204116	CHIC1	protein_coding	X	q13.2	4.57993	0.146056	0	< 1.0E-07	1.95973	cysteine-rich hydrophobic domain 1 [Source:HGNC Symbol;Acc:1934]
ENSE00001818450	ENSG00000204116	CHIC1	protein_coding	X	q13.2	4.57993	0.146056	0	< 1.0E-07	1.95973	cysteine-rich hydrophobic domain 1 [Source:HGNC Symbol;Acc:1934]
ENSE00000908693	ENSG00000133216	EPHB2	protein_coding	1	p36.12	4.88295	0.13216	0	< 1.0E-07	1.95481	EPH receptor B2 [Source:HGNC Symbol;Acc:3393]
ENSE00000951632	ENSG00000130300	PLVAP	protein_coding	19	p13.11	3.96037	0.176876	0	< 1.0E-07	1.94721	plasmalemma vesicle associated protein [Source:HGNC Symbol;Acc:13635]
ENSE00001066195	ENSG00000162551	ALPL	protein_coding	1	p36.12	4.52597	0.14493	0	< 1.0E-07	1.93741	alkaline phosphatase, liver/bone/kidney [Source:HGNC Symbol;Acc:438]
ENSE00001464770	ENSG00000162551	ALPL	protein_coding	1	p36.12	4.52597	0.14493	0	< 1.0E-07	1.93741	alkaline phosphatase, liver/bone/kidney [Source:HGNC Symbol;Acc:438]
ENSE00001464766	ENSG00000162551	ALPL	protein_coding	1	p36.12	4.97481	0.12548	0	< 1.0E-07	1.93453	alkaline phosphatase, liver/bone/kidney [Source:HGNC Symbol;Acc:438]
ENSE00001464806	ENSG00000162551	ALPL	protein_coding	1	p36.12	4.97481	0.12548	0	< 1.0E-07	1.93453	alkaline phosphatase, liver/bone/kidney [Source:HGNC Symbol;Acc:438]
ENSE00001757062	ENSG00000162551	ALPL	protein_coding	1	p36.12	4.97481	0.12548	0	< 1.0E-07	1.93453	alkaline phosphatase, liver/bone/kidney [Source:HGNC Symbol;Acc:438]
ENSE00001435952	ENSG00000137266	SLC22A23	protein_coding	6	p25.2	4.55609	0.143056	0	< 1.0E-07	1.93447	solute carrier family 22, member 23 [Source:HGNC Symbol;Acc:21106]
ENSE00001966885	ENSG00000137266	SLC22A23	protein_coding	6	p25.2	4.55609	0.143056	0	< 1.0E-07	1.93447	solute carrier family 22, member 23 [Source:HGNC Symbol;Acc:21106]
ENSE00001969025	ENSG00000137266	SLC22A23	protein_coding	6	p25.2	4.55609	0.143056	0	< 1.0E-07	1.93447	solute carrier family 22, member 23 [Source:HGNC Symbol;Acc:21106]
ENSE00001936249	ENSG00000131374	TBC1D5	protein_coding	3	p24.3	4.12583	0.162922	0	< 1.0E-07	1.92386	TBC1 domain family, member 5 [Source:HGNC Symbol;Acc:19166]
ENSE00001930333	ENSG00000166167	BTRC	protein_coding	10	q24.32	4.43008	0.144866	0	< 1.0E-07	1.91008	beta-transducin repeat containing [Source:HGNC Symbol;Acc:1144]
ENSE00001759825	ENSG00000143379	SETDB1	protein_coding	1	q21.3	3.98275	0.167893	0	< 1.0E-07	1.90668	SET domain, bifurcated 1 [Source:HGNC Symbol;Acc:10761]
ENSE00001954085	ENSG00000143379	SETDB1	protein_coding	1	q21.3	3.98275	0.167893	0	< 1.0E-07	1.90668	SET domain, bifurcated 1 [Source:HGNC Symbol;Acc:10761]
ENSE00001833538	ENSG00000170419	VSTM2A	protein_coding	7	p11.2	4.69453	0.127602	0	< 1.0E-07	1.87685	V-set and transmembrane domain containing 2A [Source:HGNC Symbol;Acc:28499]
ENSE00001994343	ENSG00000131018	SYNE1	protein_coding	6		4.33041	0.141128	0	< 1.0E-07	1.86146	spectrin repeat containing, nuclear envelope 1 [Source:HGNC Symbol;Acc:17089]
ENSE00001995323	ENSG00000131018	SYNE1	protein_coding	6		4.33041	0.141128	0	< 1.0E-07	1.86146	spectrin repeat containing, nuclear envelope 1 [Source:HGNC Symbol;Acc:17089]
ENSE00001517020	ENSG00000173599	PC	protein_coding	11	q13.2	4.66307	0.126046	0	< 1.0E-07	1.85957	pyruvate carboxylase [Source:HGNC Symbol;Acc:8636]
ENSE00001190456	ENSG00000173762	CD7	protein_coding	17	q25.3	4.01293	0.15558	0	< 1.0E-07	1.85152	CD7 molecule [Source:HGNC Symbol;Acc:1695]
ENSE00000763948	ENSG00000118523	CTGF	protein_coding	6	q23.2	4.45568	0.13321	0	< 1.0E-07	1.84944	connective tissue growth factor [Source:HGNC Symbol;Acc:2500]
ENSE00001670708	ENSG00000185811	IKZF1	protein_coding	7	p12.1	4.34074	0.137852	0	< 1.0E-07	1.84594	IKAROS family zinc finger 1 (Ikaros) [Source:HGNC Symbol;Acc:13176]
ENSE00001865199	ENSG00000185811	IKZF1	protein_coding	7	p12.1	4.34074	0.137852	0	< 1.0E-07	1.84594	IKAROS family zinc finger 1 (Ikaros) [Source:HGNC Symbol;Acc:13176]
ENSE00001683048	ENSG00000214272	FER1L5	protein_coding	2	q11.2	4.04906	0.151695	0	< 1.0E-07	1.84162	fer-1-like 5 (C. elegans) [Source:HGNC Symbol;Acc:19044]
ENSE00002000013	ENSG00000214272	FER1L5	protein_coding	2	q11.2	4.04906	0.151695	0	< 1.0E-07	1.84162	fer-1-like 5 (C. elegans) [Source:HGNC Symbol;Acc:19044]
ENSE00002011406	ENSG00000214272	FER1L5	protein_coding	2	q11.2	4.04906	0.151695	0	< 1.0E-07	1.84162	fer-1-like 5 (C. elegans) [Source:HGNC Symbol;Acc:19044]
ENSE00001153901	ENSG00000168754	FAM178B	protein_coding	2	q11.2	3.92464	0.158531	0	< 1.0E-07	1.84132	family with sequence similarity 178, member B [Source:HGNC Symbol;Acc:28036]
ENSE00001593532	ENSG00000129993	CBFA2T3	protein_coding	16	q24.3	4.32756	0.136243	0	< 1.0E-07	1.83363	core-binding factor, runt domain, alpha subunit 2; translocated to, 3 [Source:HGNC Symbol;Acc:1537]
ENSE00001795976	ENSG00000129993	CBFA2T3	protein_coding	16	q24.3	4.32756	0.136243	0	< 1.0E-07	1.83363	core-binding factor, runt domain, alpha subunit 2; translocated to, 3 [Source:HGNC Symbol;Acc:1537]
ENSE00001643561	ENSG00000185811	IKZF1	protein_coding	7	p12.1	4.36694	0.133847	0	< 1.0E-07	1.83045	IKAROS family zinc finger 1 (Ikaros) [Source:HGNC Symbol;Acc:13176]
ENSE00001920898	ENSG00000185811	IKZF1	protein_coding	7	p12.1	4.36694	0.133847	0	< 1.0E-07	1.83045	IKAROS family zinc finger 1 (Ikaros) [Source:HGNC Symbol;Acc:13176]
ENSE00000959472	ENSG00000198756	GLT25D2	protein_coding	1	q25.3	3.97427	0.152778	0	< 1.0E-07	1.82641	glycosyltransferase 25 domain containing 2 [Source:HGNC Symbol;Acc:16790]
ENSE00001315320	ENSG00000185811	IKZF1	protein_coding	7	p12.1	4.30953	0.135498	0	< 1.0E-07	1.82494	IKAROS family zinc finger 1 (Ikaros) [Source:HGNC Symbol;Acc:13176]
ENSE00001605434	ENSG00000140464	PML	protein_coding	15	q24.1	4.09799	0.145328	0	< 1.0E-07	1.82202	promyelocytic leukemia [Source:HGNC Symbol;Acc:9113]
ENSE00001066206	ENSG00000162551	ALPL	protein_coding	1	p36.12	4.73487	0.116784	0	< 1.0E-07	1.82121	alkaline phosphatase, liver/bone/kidney [Source:HGNC Symbol;Acc:438]
ENSE00000921067	ENSG00000135736	CCDC102A	protein_coding	16	q21	3.92174	0.149394	0	< 1.0E-07	1.79534	coiled-coil domain containing 102A [Source:HGNC Symbol;Acc:28097]
ENSE00001612874	ENSG00000163803	PLB1	protein_coding	2	p23.2	4.30235	0.129978	0	< 1.0E-07	1.79335	phospholipase B1 [Source:HGNC Symbol;Acc:30041]
ENSE00001617092	ENSG00000163803	PLB1	protein_coding	2	p23.2	4.30235	0.129978	0	< 1.0E-07	1.79335	phospholipase B1 [Source:HGNC Symbol;Acc:30041]
ENSE00001741551	ENSG00000163960	UBXN7	protein_coding	3	q29	4.29788	0.129888	0	< 1.0E-07	1.79178	UBX domain protein 7 [Source:HGNC Symbol;Acc:29119]
ENSE00001774298	ENSG00000163960	UBXN7	protein_coding	3	q29	4.29788	0.129888	0	< 1.0E-07	1.79178	UBX domain protein 7 [Source:HGNC Symbol;Acc:29119]
ENSE00001160484	ENSG00000171840	NINJ2	protein_coding	12	p13.33	4.17064	0.13522	0	< 1.0E-07	1.78846	ninjurin 2 [Source:HGNC Symbol;Acc:7825]
ENSE00001464775	ENSG00000162551	ALPL	protein_coding	1	p36.12	4.72074	0.111372	0	< 1.0E-07	1.78604	alkaline phosphatase, liver/bone/kidney [Source:HGNC Symbol;Acc:438]
ENSE00001892863	ENSG00000125962	ARMCX5	protein_coding	X	q22.1	5.09103	0.0978243	0	< 1.0E-07	1.78192	armadillo repeat containing, X-linked 5 [Source:HGNC Symbol;Acc:25772]
ENSE00001049313	ENSG00000084636	COL16A1	protein_coding	1	p35.2	4.70816	0.110829	0	< 1.0E-07	1.78013	collagen, type XVI, alpha 1 [Source:HGNC Symbol;Acc:2193]
ENSE00001599657	ENSG00000144908	ALDH1L1	protein_coding	3	q21.3	4.20527	0.130996	0	< 1.0E-07	1.77513	aldehyde dehydrogenase 1 family, member L1 [Source:HGNC Symbol;Acc:3978]
ENSE00001629451	ENSG00000144908	ALDH1L1	protein_coding	3	q21.3	4.20527	0.130996	0	< 1.0E-07	1.77513	aldehyde dehydrogenase 1 family, member L1 [Source:HGNC Symbol;Acc:3978]
ENSE00001086974	ENSG00000171044	XKR6	protein_coding	8	p23.1	4.19299	0.131548	0	< 1.0E-07	1.775	XK, Kell blood group complex subunit-related family, member 6 [Source:HGNC Symbol;Acc:27806]
ENSE00001525725	ENSG00000153914	SFRS12	protein_coding	5	q12.3	3.95577	0.142948	0	< 1.0E-07	1.77286	splicing factor, arginine/serine-rich 12 [Source:HGNC Symbol;Acc:17882]
ENSE00001492393	ENSG00000185101	ANO9	protein_coding	11	p15.5	4.33936	0.123748	0	< 1.0E-07	1.76892	anoctamin 9 [Source:HGNC Symbol;Acc:20679]
ENSE00000443747	ENSG00000008311	AASS	protein_coding	7	q31.32	3.98068	0.140393	0	< 1.0E-07	1.76677	aminoadipate-semialdehyde synthase [Source:HGNC Symbol;Acc:17366]
ENSE00001643250	ENSG00000151532	VTI1A	protein_coding	10	q25.2	4.0479	0.13677	0	< 1.0E-07	1.76579	vesicle transport through interaction with t-SNAREs homolog 1A (yeast) [Source:HGNC Symbol;Acc:17792]
ENSE00001767168	ENSG00000151532	VTI1A	protein_coding	10	q25.2	4.0479	0.13677	0	< 1.0E-07	1.76579	vesicle transport through interaction with t-SNAREs homolog 1A (yeast) [Source:HGNC Symbol;Acc:17792]
ENSE00001651429	ENSG00000115459	ELMOD3	protein_coding	2	p11.2	4.69403	0.10846	0	< 1.0E-07	1.7634	ELMO/CED-12 domain containing 3 [Source:HGNC Symbol;Acc:26158]
ENSE00001764346	ENSG00000115459	ELMOD3	protein_coding	2	p11.2	4.69403	0.10846	0	< 1.0E-07	1.7634	ELMO/CED-12 domain containing 3 [Source:HGNC Symbol;Acc:26158]
ENSE00001909332	ENSG00000115459	ELMOD3	protein_coding	2	p11.2	4.69403	0.10846	0	< 1.0E-07	1.7634	ELMO/CED-12 domain containing 3 [Source:HGNC Symbol;Acc:26158]
ENSE00001940361	ENSG00000187017	ESPN	protein_coding	1	p36.31	4.43823	0.118382	0	< 1.0E-07	1.76272	espin [Source:HGNC Symbol;Acc:13281]
ENSE00001594691	ENSG00000178752	FAM132B	protein_coding	2	q37.3	3.95177	0.140435	0	< 1.0E-07	1.75968	family with sequence similarity 132, member B [Source:HGNC Symbol;Acc:26727]
ENSE00001751096	ENSG00000178752	FAM132B	protein_coding	2	q37.3	3.95177	0.140435	0	< 1.0E-07	1.75968	family with sequence similarity 132, member B [Source:HGNC Symbol;Acc:26727]
ENSE00001908458	ENSG00000178752	FAM132B	protein_coding	2	q37.3	3.95177	0.140435	0	< 1.0E-07	1.75968	family with sequence similarity 132, member B [Source:HGNC Symbol;Acc:26727]
ENSE00001754814	ENSG00000142949	PTPRF	protein_coding	1	p34.2	4.29365	0.123259	0	< 1.0E-07	1.75577	protein tyrosine phosphatase, receptor type, F [Source:HGNC Symbol;Acc:9670]
ENSE00001943571	ENSG00000142949	PTPRF	protein_coding	1	p34.2	4.29365	0.123259	0	< 1.0E-07	1.75577	protein tyrosine phosphatase, receptor type, F [Source:HGNC Symbol;Acc:9670]
ENSE00001448753	ENSG00000203805	PPAPDC1A	protein_coding	10	q26.12	4.39859	0.118094	0	< 1.0E-07	1.75228	phosphatidic acid phosphatase type 2 domain containing 1A [Source:HGNC Symbol;Acc:23531]
ENSE00000866373	ENSG00000167536	DHRS13	protein_coding	17	q11.2	4.00337	0.134643	0	< 1.0E-07	1.74445	dehydrogenase/reductase (SDR family) member 13 [Source:HGNC Symbol;Acc:28326]
ENSE00001399849	ENSG00000103064	SLC7A6	protein_coding	16	q22.1	4.38805	0.117019	0	< 1.0E-07	1.74421	solute carrier family 7 (cationic amino acid transporter, y+ system), member 6 [Source:HGNC Symbol;Acc:11064]
ENSE00001042234	ENSG00000198929	NOS1AP	protein_coding	1	q23.3	4.63985	0.106058	0	< 1.0E-07	1.73842	nitric oxide synthase 1 (neuronal) adaptor protein [Source:HGNC Symbol;Acc:16859]
ENSE00001994901	ENSG00000131018	SYNE1	protein_coding	6		4.11423	0.126442	0	< 1.0E-07	1.73059	spectrin repeat containing, nuclear envelope 1 [Source:HGNC Symbol;Acc:17089]
ENSE00002000198	ENSG00000131018	SYNE1	protein_coding	6		4.11423	0.126442	0	< 1.0E-07	1.73059	spectrin repeat containing, nuclear envelope 1 [Source:HGNC Symbol;Acc:17089]
ENSE00000761331	ENSG00000085377	PREP	protein_coding	6	q21	4.55838	0.107328	0	< 1.0E-07	1.72854	prolyl endopeptidase [Source:HGNC Symbol;Acc:9358]
ENSE00000734884	ENSG00000069424	KCNAB2	protein_coding	1	p36.31	4.67188	0.102929	0	< 1.0E-07	1.72747	potassium voltage-gated channel, shaker-related subfamily, beta member 2 [Source:HGNC Symbol;Acc:6229]
ENSE00001468451	ENSG00000134871	COL4A2	protein_coding	13	q34	4.76189	0.0993933	0	< 1.0E-07	1.72551	collagen, type IV, alpha 2 [Source:HGNC Symbol;Acc:2203]
ENSE00000923839	ENSG00000198286	CARD11	protein_coding	7	p22.2	4.28725	0.117493	0	< 1.0E-07	1.72449	caspase recruitment domain family, member 11 [Source:HGNC Symbol;Acc:16393]
ENSE00001910711	ENSG00000198286	CARD11	protein_coding	7	p22.2	4.28725	0.117493	0	< 1.0E-07	1.72449	caspase recruitment domain family, member 11 [Source:HGNC Symbol;Acc:16393]
ENSE00001481766	ENSG00000163803	PLB1	protein_coding	2	p23.2	4.16351	0.12258	0	< 1.0E-07	1.72269	phospholipase B1 [Source:HGNC Symbol;Acc:30041]
ENSE00001694857	ENSG00000187017	ESPN	protein_coding	1	p36.31	4.19864	0.119398	0	< 1.0E-07	1.71466	espin [Source:HGNC Symbol;Acc:13281]
ENSE00001721510	ENSG00000187017	ESPN	protein_coding	1	p36.31	4.19864	0.119398	0	< 1.0E-07	1.71466	espin [Source:HGNC Symbol;Acc:13281]
ENSE00001893418	ENSG00000187017	ESPN	protein_coding	1	p36.31	4.19864	0.119398	0	< 1.0E-07	1.71466	espin [Source:HGNC Symbol;Acc:13281]
ENSE00001346766	ENSG00000136152	COG3	protein_coding	13	q14.13	4.11958	0.121965	0	< 1.0E-07	1.70982	component of oligomeric golgi complex 3 [Source:HGNC Symbol;Acc:18619]
ENSE00000735501	ENSG00000073861	TBX21	protein_coding	17	q21.32	4.11358	0.122143	0	< 1.0E-07	1.70936	T-box 21 [Source:HGNC Symbol;Acc:11599]
ENSE00001214937	ENSG00000171282	BAHCC1	protein_coding	17	q25.3	4.12112	0.12104	0	< 1.0E-07	1.70566	BAH domain and coiled-coil containing 1 [Source:HGNC Symbol;Acc:29279]
ENSE00000942729	ENSG00000140368	PSTPIP1	protein_coding	15	q24.3	3.98463	0.122114	0	< 1.0E-07	1.68074	proline-serine-threonine phosphatase interacting protein 1 [Source:HGNC Symbol;Acc:9580]
ENSE00001481726	ENSG00000140368	PSTPIP1	protein_coding	15	q24.3	3.98463	0.122114	0	< 1.0E-07	1.68074	proline-serine-threonine phosphatase interacting protein 1 [Source:HGNC Symbol;Acc:9580]
ENSE00001628179	ENSG00000165424	ZCCHC24	protein_coding	10	q22.3	4.2499	0.110366	0	< 1.0E-07	1.68067	zinc finger, CCHC domain containing 24 [Source:HGNC Symbol;Acc:26911]
ENSE00001642567	ENSG00000165424	ZCCHC24	protein_coding	10	q22.3	4.2499	0.110366	0	< 1.0E-07	1.68067	zinc finger, CCHC domain containing 24 [Source:HGNC Symbol;Acc:26911]
ENSE00001707064	ENSG00000127948	POR	protein_coding	7	q11.23	3.94912	0.123786	0	< 1.0E-07	1.68065	P450 (cytochrome) oxidoreductase [Source:HGNC Symbol;Acc:9208]
ENSE00000983778	ENSG00000196739	COL27A1	protein_coding	9	q32	4.56791	0.0973221	0	< 1.0E-07	1.67655	collagen, type XXVII, alpha 1 [Source:HGNC Symbol;Acc:22986]
ENSE00001881493	ENSG00000196739	COL27A1	protein_coding	9	q32	4.56791	0.0973221	0	< 1.0E-07	1.67655	collagen, type XXVII, alpha 1 [Source:HGNC Symbol;Acc:22986]
ENSE00000921400	ENSG00000116991	SIPA1L2	protein_coding	1	q42.2	4.09337	0.113271	0	< 1.0E-07	1.66248	signal-induced proliferation-associated 1 like 2 [Source:HGNC Symbol;Acc:23800]
ENSE00001746649	ENSG00000092096	SLC22A17	protein_coding	14	q11.2	4.96624	0.0809989	0	< 1.0E-07	1.658	solute carrier family 22, member 17 [Source:HGNC Symbol;Acc:23095]
ENSE00001788522	ENSG00000092096	SLC22A17	protein_coding	14	q11.2	4.96624	0.0809989	0	< 1.0E-07	1.658	solute carrier family 22, member 17 [Source:HGNC Symbol;Acc:23095]
ENSE00001846962	ENSG00000092096	SLC22A17	protein_coding	14	q11.2	4.96624	0.0809989	0	< 1.0E-07	1.658	solute carrier family 22, member 17 [Source:HGNC Symbol;Acc:23095]
ENSE00001717512	ENSG00000129993	CBFA2T3	protein_coding	16	q24.3	4.04433	0.113577	0	< 1.0E-07	1.6538	core-binding factor, runt domain, alpha subunit 2; translocated to, 3 [Source:HGNC Symbol;Acc:1537]
ENSE00001758761	ENSG00000129993	CBFA2T3	protein_coding	16	q24.3	4.04433	0.113577	0	< 1.0E-07	1.6538	core-binding factor, runt domain, alpha subunit 2; translocated to, 3 [Source:HGNC Symbol;Acc:1537]
ENSE00001708695	ENSG00000144642	RBMS3	protein_coding	3	p24.1	4.00648	0.115075	0	< 1.0E-07	1.6529	RNA binding motif, single stranded interacting protein [Source:HGNC Symbol;Acc:13427]
ENSE00001914750	ENSG00000144642	RBMS3	protein_coding	3	p24.1	4.00648	0.115075	0	< 1.0E-07	1.6529	RNA binding motif, single stranded interacting protein [Source:HGNC Symbol;Acc:13427]
ENSE00001690433	ENSG00000131389	SLC6A6	protein_coding	3	p25.1	4.33496	0.100978	0	< 1.0E-07	1.65099	solute carrier family 6 (neurotransmitter transporter, taurine), member 6 [Source:HGNC Symbol;Acc:11052]
ENSE00001797103	ENSG00000131389	SLC6A6	protein_coding	3	p25.1	4.33496	0.100978	0	< 1.0E-07	1.65099	solute carrier family 6 (neurotransmitter transporter, taurine), member 6 [Source:HGNC Symbol;Acc:11052]
ENSE00001945889	ENSG00000105991	HOXA1	protein_coding	7	p15.2	4.07748	0.110799	0	< 1.0E-07	1.64765	homeobox A1 [Source:HGNC Symbol;Acc:5099]
ENSE00001316748	ENSG00000183403	DND1	protein_coding	5	q31.3	3.9234	0.113021	0	< 1.0E-07	1.62665	dead end homolog 1 (zebrafish) [Source:HGNC Symbol;Acc:23799]
ENSE00001087993	ENSG00000164849	GPR146	protein_coding	7	p22.3	4.25042	0.0971952	0	< 1.0E-07	1.6168	G protein-coupled receptor 146 [Source:HGNC Symbol;Acc:21718]
ENSE00001527270	ENSG00000164849	GPR146	protein_coding	7	p22.3	4.25042	0.0971952	0	< 1.0E-07	1.6168	G protein-coupled receptor 146 [Source:HGNC Symbol;Acc:21718]
ENSE00001648806	ENSG00000156886	ITGAD	protein_coding	16	p11.2	4.5295	0.0867367	0	< 1.0E-07	1.61472	integrin, alpha D [Source:HGNC Symbol;Acc:6146]
ENSE00001688312	ENSG00000140464	PML	protein_coding	15	q24.1	4.19852	0.0981185	0	< 1.0E-07	1.61167	promyelocytic leukemia [Source:HGNC Symbol;Acc:9113]
ENSE00001712257	ENSG00000140464	PML	protein_coding	15	q24.1	4.19852	0.0981185	0	< 1.0E-07	1.61167	promyelocytic leukemia [Source:HGNC Symbol;Acc:9113]
ENSE00001644163	ENSG00000159110	IFNAR2	protein_coding	21	q22.11	4.17322	0.0976669	0	< 1.0E-07	1.60494	interferon (alpha, beta and omega) receptor 2 [Source:HGNC Symbol;Acc:5433]
ENSE00001751353	ENSG00000159110	IFNAR2	protein_coding	21	q22.11	4.17322	0.0976669	0	< 1.0E-07	1.60494	interferon (alpha, beta and omega) receptor 2 [Source:HGNC Symbol;Acc:5433]
ENSE00001792577	ENSG00000159110	IFNAR2	protein_coding	21	q22.11	4.17322	0.0976669	0	< 1.0E-07	1.60494	interferon (alpha, beta and omega) receptor 2 [Source:HGNC Symbol;Acc:5433]
ENSE00001313674	ENSG00000182871	COL18A1	protein_coding	21	q22.3	4.20604	0.0942796	0	< 1.0E-07	1.5951	collagen, type XVIII, alpha 1 [Source:HGNC Symbol;Acc:2195]
ENSE00001542501	ENSG00000182871	COL18A1	protein_coding	21	q22.3	4.20604	0.0942796	0	< 1.0E-07	1.5951	collagen, type XVIII, alpha 1 [Source:HGNC Symbol;Acc:2195]
ENSE00001795865	ENSG00000007923	DNAJC11	protein_coding	1	p36.31	3.9784	0.102202	0	< 1.0E-07	1.58964	DnaJ (Hsp40) homolog, subfamily C, member 11 [Source:HGNC Symbol;Acc:25570]
ENSE00001798936	ENSG00000007923	DNAJC11	protein_coding	1	p36.31	3.9784	0.102202	0	< 1.0E-07	1.58964	DnaJ (Hsp40) homolog, subfamily C, member 11 [Source:HGNC Symbol;Acc:25570]
ENSE00001623060	ENSG00000187667	WHAMML1	protein_coding	15	q11.2	4.07287	0.098119	0	< 1.0E-07	1.58882	WAS protein homolog associated with actin, golgi membranes and microtubules-like 1 [Source:HGNC Symbol;Acc:27892]
ENSE00001716025	ENSG00000187667	WHAMML1	protein_coding	15	q11.2	4.07287	0.098119	0	< 1.0E-07	1.58882	WAS protein homolog associated with actin, golgi membranes and microtubules-like 1 [Source:HGNC Symbol;Acc:27892]
ENSE00000868202	ENSG00000126883	NUP214	protein_coding	9	q34.13	3.90981	0.104215	0	< 1.0E-07	1.58562	nucleoporin 214kDa [Source:HGNC Symbol;Acc:8064]
ENSE00001831803	ENSG00000126883	NUP214	protein_coding	9	q34.13	3.90981	0.104215	0	< 1.0E-07	1.58562	nucleoporin 214kDa [Source:HGNC Symbol;Acc:8064]
ENSE00001592156	ENSG00000160584	SIK3	protein_coding	11	q23.3	4.22093	0.0911971	0	< 1.0E-07	1.58339	SIK family kinase 3 [Source:HGNC Symbol;Acc:29165]
ENSE00001732769	ENSG00000160584	SIK3	protein_coding	11	q23.3	4.22093	0.0911971	0	< 1.0E-07	1.58339	SIK family kinase 3 [Source:HGNC Symbol;Acc:29165]
ENSE00001043702	ENSG00000143368	SF3B4	protein_coding	1	q21.2	4.12696	0.0945427	0	< 1.0E-07	1.58234	splicing factor 3b, subunit 4, 49kDa [Source:HGNC Symbol;Acc:10771]
ENSE00001659412	ENSG00000127948	POR	protein_coding	7	q11.23	4.31403	0.0862566	0	< 1.0E-07	1.57607	P450 (cytochrome) oxidoreductase [Source:HGNC Symbol;Acc:9208]
ENSE00001722966	ENSG00000127948	POR	protein_coding	7	q11.23	4.31403	0.0862566	0	< 1.0E-07	1.57607	P450 (cytochrome) oxidoreductase [Source:HGNC Symbol;Acc:9208]
ENSE00001782291	ENSG00000127948	POR	protein_coding	7	q11.23	4.31403	0.0862566	0	< 1.0E-07	1.57607	P450 (cytochrome) oxidoreductase [Source:HGNC Symbol;Acc:9208]
ENSE00001388634	ENSG00000080573	COL5A3	protein_coding	19	p13.2	4.58486	0.0766604	0	< 1.0E-07	1.57302	collagen, type V, alpha 3 [Source:HGNC Symbol;Acc:14864]
ENSE00001997483	ENSG00000131018	SYNE1	protein_coding	6		4.02399	0.0947103	0	< 1.0E-07	1.56506	spectrin repeat containing, nuclear envelope 1 [Source:HGNC Symbol;Acc:17089]
ENSE00001999594	ENSG00000131018	SYNE1	protein_coding	6		4.02399	0.0947103	0	< 1.0E-07	1.56506	spectrin repeat containing, nuclear envelope 1 [Source:HGNC Symbol;Acc:17089]
ENSE00001487851	ENSG00000205683	DPF3	protein_coding	14	q24.2	4.009	0.0941553	0	< 1.0E-07	1.56004	D4, zinc and double PHD fingers, family 3 [Source:HGNC Symbol;Acc:17427]
ENSE00001767544	ENSG00000114857	NKTR	protein_coding	3	p22.1	4.20788	0.0864839	0	< 1.0E-07	1.55956	natural killer-tumor recognition sequence [Source:HGNC Symbol;Acc:7833]
ENSE00001794076	ENSG00000114857	NKTR	protein_coding	3	p22.1	4.20788	0.0864839	0	< 1.0E-07	1.55956	natural killer-tumor recognition sequence [Source:HGNC Symbol;Acc:7833]
ENSE00001581261	ENSG00000142611	PRDM16	protein_coding	1	p36.32	4.13442	0.0887881	0	< 1.0E-07	1.55775	PR domain containing 16 [Source:HGNC Symbol;Acc:14000]
ENSE00001992598	ENSG00000122852	SFTPA1	protein_coding	10	q22.3	3.95653	0.0926795	0	< 1.0E-07	1.54473	surfactant protein A1 [Source:HGNC Symbol;Acc:10798]
ENSE00002012607	ENSG00000122852	SFTPA1	protein_coding	10	q22.3	3.95653	0.0926795	0	< 1.0E-07	1.54473	surfactant protein A1 [Source:HGNC Symbol;Acc:10798]
ENSE00001601888	ENSG00000012171	SEMA3B	protein_coding	3	p21.31	3.97875	0.0905332	0	< 1.0E-07	1.53936	sema domain, immunoglobulin domain (Ig), short basic domain, secreted, (semaphorin) 3B [Source:HGNC Symbol;Acc:10724]
ENSE00001649483	ENSG00000012171	SEMA3B	protein_coding	3	p21.31	3.97875	0.0905332	0	< 1.0E-07	1.53936	sema domain, immunoglobulin domain (Ig), short basic domain, secreted, (semaphorin) 3B [Source:HGNC Symbol;Acc:10724]
ENSE00000987249	ENSG00000095587	TLL2	protein_coding	10	q24.1	4.24763	0.0802702	0	< 1.0E-07	1.53773	tolloid-like 2 [Source:HGNC Symbol;Acc:11844]
ENSE00001932820	ENSG00000095587	TLL2	protein_coding	10	q24.1	4.24763	0.0802702	0	< 1.0E-07	1.53773	tolloid-like 2 [Source:HGNC Symbol;Acc:11844]
ENSE00001419681	ENSG00000084636	COL16A1	protein_coding	1	p35.2	4.62266	0.0661499	0	< 1.0E-07	1.52662	collagen, type XVI, alpha 1 [Source:HGNC Symbol;Acc:2193]
ENSE00001902112	ENSG00000084636	COL16A1	protein_coding	1	p35.2	4.62266	0.0661499	0	< 1.0E-07	1.52662	collagen, type XVI, alpha 1 [Source:HGNC Symbol;Acc:2193]
ENSE00001968349	ENSG00000137266	SLC22A23	protein_coding	6	p25.2	4.02819	0.0843189	0	< 1.0E-07	1.52102	solute carrier family 22, member 23 [Source:HGNC Symbol;Acc:21106]
ENSE00001982765	ENSG00000137266	SLC22A23	protein_coding	6	p25.2	4.02819	0.0843189	0	< 1.0E-07	1.52102	solute carrier family 22, member 23 [Source:HGNC Symbol;Acc:21106]
ENSE00001384077	ENSG00000187498	COL4A1	protein_coding	13	q34	4.06645	0.0816659	0	< 1.0E-07	1.51571	collagen, type IV, alpha 1 [Source:HGNC Symbol;Acc:2202]
ENSE00000821973	ENSG00000060138	CSDA	protein_coding	12	p13.2	4.19868	0.0755288	0	< 1.0E-07	1.50915	cold shock domain protein A pseudogene 1 [Source:HGNC Symbol;Acc:2429]
ENSE00000334757	ENSG00000021776	AQR	protein_coding	15	q14	3.92733	0.0851525	0	< 1.0E-07	1.50855	aquarius homolog (mouse) [Source:HGNC Symbol;Acc:29513]
ENSE00000689502	ENSG00000104755	ADAM2	protein_coding	8	p11.22	-6.0312	0.265558	0	< 1.0E-07	0.250177	ADAM metallopeptidase domain 2 [Source:HGNC Symbol;Acc:198]
ENSE00001641456	ENSG00000197584	KCNMB2	protein_coding	3	q26.32	-6.7222	0.19397	0	< 1.0E-07	0.297967	potassium large conductance calcium-activated channel, subfamily M, beta member 2 [Source:HGNC Symbol;Acc:6286]
ENSE00001268360	ENSG00000171495	HEATR7B2	protein_coding	5	p13.1	-5.50637	0.226169	0	< 1.0E-07	0.328021	HEAT repeat family member 7B2 [Source:HGNC Symbol;Acc:26857]
ENSE00001105626	ENSG00000166682	TMPRSS5	protein_coding	11	q23.2	-5.37526	0.216606	0	< 1.0E-07	0.349063	transmembrane protease, serine 5 [Source:HGNC Symbol;Acc:14908]
ENSE00001323901	ENSG00000155974	GRIP1	protein_coding	12	q14.3	-5.88407	0.179279	0	< 1.0E-07	0.367919	glutamate receptor interacting protein 1 [Source:HGNC Symbol;Acc:18708]
ENSE00000920599	ENSG00000196935	SRGAP1	protein_coding	12	q14.2	-5.67726	0.185786	0	< 1.0E-07	0.371445	SLIT-ROBO Rho GTPase activating protein 1 [Source:HGNC Symbol;Acc:17382]
ENSE00001530354	ENSG00000103152	MPG	protein_coding	16	p13.3	-5.80567	0.1724	0	< 1.0E-07	0.383319	N-methylpurine-DNA glycosylase [Source:HGNC Symbol;Acc:7211]
ENSE00001288781	ENSG00000154316	TDH	protein_coding	8	p23.1	-5.33113	0.190108	0	< 1.0E-07	0.388312	L-threonine dehydrogenase [Source:HGNC Symbol;Acc:15547]
ENSE00001531452	ENSG00000087269	NOP14	protein_coding	4	p16.3	-5.14572	0.199243	0	< 1.0E-07	0.388435	NOP14 nucleolar protein homolog (yeast) [Source:HGNC Symbol;Acc:16821]
ENSE00001083629	ENSG00000164332	UBLCP1	protein_coding	5	q33.3	-5.56837	0.17301	0	< 1.0E-07	0.397703	ubiquitin-like domain containing CTD phosphatase 1 [Source:HGNC Symbol;Acc:28110]
ENSE00001650399	ENSG00000172943	PHF8	protein_coding	X	p11.22	-6.31909	0.137611	0	< 1.0E-07	0.410119	PHD finger protein 8 [Source:HGNC Symbol;Acc:20672]
ENSE00001754784	ENSG00000172943	PHF8	protein_coding	X	p11.22	-6.31909	0.137611	0	< 1.0E-07	0.410119	PHD finger protein 8 [Source:HGNC Symbol;Acc:20672]
ENSE00001143582	ENSG00000171502	COL24A1	protein_coding	1	p22.3	-5.4828	0.166547	0	< 1.0E-07	0.413409	collagen, type XXIV, alpha 1 [Source:HGNC Symbol;Acc:20821]
ENSE00001069384	ENSG00000162877	PM20D1	protein_coding	1	q32.1	-5.5465	0.159866	0	< 1.0E-07	0.419835	peptidase M20 domain containing 1 [Source:HGNC Symbol;Acc:26518]
ENSE00001860932	ENSG00000162877	PM20D1	protein_coding	1	q32.1	-5.5465	0.159866	0	< 1.0E-07	0.419835	peptidase M20 domain containing 1 [Source:HGNC Symbol;Acc:26518]
ENSE00001772707	ENSG00000048540	LMO3	protein_coding	12	p12.3	-5.0021	0.183683	0	< 1.0E-07	0.420931	LIM domain only 3 (rhombotin-like 2) [Source:HGNC Symbol;Acc:6643]
ENSE00001817043	ENSG00000163935	SFMBT1	protein_coding	3	p21.1	-5.62999	0.15525	0	< 1.0E-07	0.421918	Scm-like with four mbt domains 1 [Source:HGNC Symbol;Acc:20255]
ENSE00001868849	ENSG00000163935	SFMBT1	protein_coding	3	p21.1	-5.62999	0.15525	0	< 1.0E-07	0.421918	Scm-like with four mbt domains 1 [Source:HGNC Symbol;Acc:20255]
ENSE00001945725	ENSG00000163935	SFMBT1	protein_coding	3	p21.1	-5.62999	0.15525	0	< 1.0E-07	0.421918	Scm-like with four mbt domains 1 [Source:HGNC Symbol;Acc:20255]
ENSE00000972762	ENSG00000133706	LARS	protein_coding	5	q32	-6.40361	0.127779	0	< 1.0E-07	0.423336	leucyl-tRNA synthetase [Source:HGNC Symbol;Acc:6512]
ENSE00002003438	ENSG00000139323	WDR51B	protein_coding	12	q21.33	-5.79567	0.142109	0	< 1.0E-07	0.433636	WD repeat domain 51B [Source:HGNC Symbol;Acc:30836]
ENSE00002012366	ENSG00000139323	WDR51B	protein_coding	12	q21.33	-5.79567	0.142109	0	< 1.0E-07	0.433636	WD repeat domain 51B [Source:HGNC Symbol;Acc:30836]
ENSE00001677066	ENSG00000134222	PSRC1	protein_coding	1	p13.3	-5.60515	0.149006	0	< 1.0E-07	0.433926	proline/serine-rich coiled-coil 1 [Source:HGNC Symbol;Acc:24472]
ENSE00001297242	ENSG00000182389	CACNB4	protein_coding	2	q23.3	-4.78138	0.184742	0	< 1.0E-07	0.435781	calcium channel, voltage-dependent, beta 4 subunit [Source:HGNC Symbol;Acc:1404]
ENSE00001608788	ENSG00000117153	KLHL12	protein_coding	1	q32.1	-6.249	0.123114	0	< 1.0E-07	0.441035	kelch-like 12 (Drosophila) [Source:HGNC Symbol;Acc:19360]
ENSE00001674920	ENSG00000117153	KLHL12	protein_coding	1	q32.1	-6.249	0.123114	0	< 1.0E-07	0.441035	kelch-like 12 (Drosophila) [Source:HGNC Symbol;Acc:19360]
ENSE00001672350	ENSG00000176894	PXMP2	protein_coding	12	q24.33	-5.8108	0.135902	0	< 1.0E-07	0.443645	phosphoglycerate mutase family member 5 [Source:HGNC Symbol;Acc:28763]
ENSE00001530414	ENSG00000214216	IQCJ	protein_coding	3		-5.09248	0.163649	0	< 1.0E-07	0.444767	IQ motif containing J [Source:HGNC Symbol;Acc:32406]
ENSE00001818840	ENSG00000214216	IQCJ	protein_coding	3		-5.09248	0.163649	0	< 1.0E-07	0.444767	IQ motif containing J [Source:HGNC Symbol;Acc:32406]
ENSE00001876324	ENSG00000214216	IQCJ	protein_coding	3		-5.09248	0.163649	0	< 1.0E-07	0.444767	IQ motif containing J [Source:HGNC Symbol;Acc:32406]
ENSE00001752241	ENSG00000188895	MSL1	protein_coding	17	q21.1	-5.44833	0.148035	0	< 1.0E-07	0.445815	male-specific lethal 1 homolog (Drosophila) [Source:HGNC Symbol;Acc:27905]
ENSE00000882196	ENSG00000128604	IRF5	protein_coding	7	q32.1	-4.72324	0.180438	0	< 1.0E-07	0.446451	interferon regulatory factor 5 [Source:HGNC Symbol;Acc:6120]
ENSE00001909548	ENSG00000128604	IRF5	protein_coding	7	q32.1	-4.72324	0.180438	0	< 1.0E-07	0.446451	interferon regulatory factor 5 [Source:HGNC Symbol;Acc:6120]
ENSE00001915430	ENSG00000128604	IRF5	protein_coding	7	q32.1	-4.72324	0.180438	0	< 1.0E-07	0.446451	interferon regulatory factor 5 [Source:HGNC Symbol;Acc:6120]
ENSE00001916467	ENSG00000128604	IRF5	protein_coding	7	q32.1	-4.72324	0.180438	0	< 1.0E-07	0.446451	interferon regulatory factor 5 [Source:HGNC Symbol;Acc:6120]
ENSE00001932219	ENSG00000128604	IRF5	protein_coding	7	q32.1	-4.72324	0.180438	0	< 1.0E-07	0.446451	interferon regulatory factor 5 [Source:HGNC Symbol;Acc:6120]
ENSE00001938229	ENSG00000128604	IRF5	protein_coding	7	q32.1	-4.72324	0.180438	0	< 1.0E-07	0.446451	interferon regulatory factor 5 [Source:HGNC Symbol;Acc:6120]
ENSE00001616216	ENSG00000133460	SLC2A11	protein_coding	22	q11.23	-5.79733	0.134552	0	< 1.0E-07	0.446899	solute carrier family 2 (facilitated glucose transporter), member 11 [Source:HGNC Symbol;Acc:14239]
ENSE00001683081	ENSG00000204248	COL11A2	protein_coding	6	p21.32	-6.37952	0.116213	0	< 1.0E-07	0.446994	Collagen alpha-2(XI) chain Precursor [Source:UniProtKB/Swiss-Prot;Acc:P13942]
ENSE00001617221	ENSG00000089820	ARHGAP4	protein_coding	X	q28	-6.27872	0.118073	0	< 1.0E-07	0.449067	Rho GTPase activating protein 4 [Source:HGNC Symbol;Acc:674]
ENSE00001669193	ENSG00000089820	ARHGAP4	protein_coding	X	q28	-6.27872	0.118073	0	< 1.0E-07	0.449067	Rho GTPase activating protein 4 [Source:HGNC Symbol;Acc:674]
ENSE00001931824	ENSG00000108557	RAI1	protein_coding	17	p11.2	-5.28635	0.152329	0	< 1.0E-07	0.449522	retinoic acid induced 1 [Source:HGNC Symbol;Acc:9834]
ENSE00001524592	ENSG00000166415	WDR72	protein_coding	15	q21.3	-5.44515	0.144494	0	< 1.0E-07	0.452024	WD repeat domain 72 [Source:HGNC Symbol;Acc:26790]
ENSE00001122485	ENSG00000167608	TMC4	protein_coding	19	q13.42	-4.29603	0.19995	0	< 1.0E-07	0.453125	transmembrane channel-like 4 [Source:HGNC Symbol;Acc:22998]
ENSE00001905606	ENSG00000167608	TMC4	protein_coding	19	q13.42	-4.29603	0.19995	0	< 1.0E-07	0.453125	transmembrane channel-like 4 [Source:HGNC Symbol;Acc:22998]
ENSE00001840645	ENSG00000171502	COL24A1	protein_coding	1	p22.3	-4.48562	0.187962	0	< 1.0E-07	0.454186	collagen, type XXIV, alpha 1 [Source:HGNC Symbol;Acc:20821]
ENSE00001032013	ENSG00000092098	RNF31	protein_coding	14	q12	-4.75899	0.172765	0	< 1.0E-07	0.455109	ring finger protein 31 [Source:HGNC Symbol;Acc:16031]
ENSE00001638245	ENSG00000183696	UPP1	protein_coding	7	p12.3	-5.42334	0.141557	0	< 1.0E-07	0.4585	uridine phosphorylase 1 [Source:HGNC Symbol;Acc:12576]
ENSE00001887668	ENSG00000183696	UPP1	protein_coding	7	p12.3	-5.42334	0.141557	0	< 1.0E-07	0.4585	uridine phosphorylase 1 [Source:HGNC Symbol;Acc:12576]
ENSE00001080901	ENSG00000164050	PLXNB1	protein_coding	3	p21.31	-5.3656	0.143715	0	< 1.0E-07	0.458626	plexin B1 [Source:HGNC Symbol;Acc:9103]
ENSE00001436068	ENSG00000188153	COL4A5	protein_coding	X	q22.3	-5.00392	0.158196	0	< 1.0E-07	0.45969	collagen, type IV, alpha 5 [Source:HGNC Symbol;Acc:2207]
ENSE00001340297	ENSG00000126777	KTN1	protein_coding	14	q22.3	-4.84872	0.164218	0	< 1.0E-07	0.461471	kinectin 1 (kinesin receptor) [Source:HGNC Symbol;Acc:6467]
ENSE00001859426	ENSG00000126777	KTN1	protein_coding	14	q22.3	-4.84872	0.164218	0	< 1.0E-07	0.461471	kinectin 1 (kinesin receptor) [Source:HGNC Symbol;Acc:6467]
ENSE00001114861	ENSG00000167608	TMC4	protein_coding	19	q13.42	-5.32879	0.143218	0	< 1.0E-07	0.461932	transmembrane channel-like 4 [Source:HGNC Symbol;Acc:22998]
ENSE00001600241	ENSG00000175221	MED16	protein_coding	19	p13.3	-5.25552	0.145951	0	< 1.0E-07	0.462239	mediator complex subunit 16 [Source:HGNC Symbol;Acc:17556]
ENSE00001415362	ENSG00000203485	INF2	protein_coding	14	q32.33	-4.50204	0.181297	0	< 1.0E-07	0.462393	inverted formin, FH2 and WH2 domain containing [Source:HGNC Symbol;Acc:23791]
ENSE00001602892	ENSG00000203485	INF2	protein_coding	14	q32.33	-4.50204	0.181297	0	< 1.0E-07	0.462393	inverted formin, FH2 and WH2 domain containing [Source:HGNC Symbol;Acc:23791]
ENSE00001664935	ENSG00000198787	OR4D12P	protein_coding	4	p16.3	-5.05058	0.154272	0	< 1.0E-07	0.462683	Putative uncharacterized protein ENSP00000391382 Fragment [Source:UniProtKB/TrEMBL;Acc:C9J309]
ENSE00001222947	ENSG00000108788	MLX	protein_coding	17	q21.2	-4.90447	0.160501	0	< 1.0E-07	0.463202	MAX-like protein X [Source:HGNC Symbol;Acc:11645]
ENSE00001147855	ENSG00000077809	GTF2I	protein_coding	7	q11.23	-4.76737	0.165086	0	< 1.0E-07	0.466158	general transcription factor IIi [Source:HGNC Symbol;Acc:4659]
ENSE00001958767	ENSG00000077809	GTF2I	protein_coding	7	q11.23	-4.76737	0.165086	0	< 1.0E-07	0.466158	general transcription factor IIi [Source:HGNC Symbol;Acc:4659]
ENSE00001298624	ENSG00000160949	NFKBIL2	protein_coding	8	q24.3	-5.56263	0.131067	0	< 1.0E-07	0.467957	nuclear factor of kappa light polypeptide gene enhancer in B-cells inhibitor-like 2 [Source:HGNC Symbol;Acc:7801]
ENSE00001520139	ENSG00000160949	NFKBIL2	protein_coding	8	q24.3	-5.56263	0.131067	0	< 1.0E-07	0.467957	nuclear factor of kappa light polypeptide gene enhancer in B-cells inhibitor-like 2 [Source:HGNC Symbol;Acc:7801]
ENSE00001366076	ENSG00000135083	CCNJL	protein_coding	5	q33.3	-5.18523	0.144005	0	< 1.0E-07	0.470312	cyclin J-like [Source:HGNC Symbol;Acc:25876]
ENSE00001830850	ENSG00000066923	STAG3	protein_coding	7	q22.1	-5.6944	0.125043	0	< 1.0E-07	0.470673	stromal antigen 3 [Source:HGNC Symbol;Acc:11356]
ENSE00001999330	ENSG00000066923	STAG3	protein_coding	7	q22.1	-5.6944	0.125043	0	< 1.0E-07	0.470673	stromal antigen 3 [Source:HGNC Symbol;Acc:11356]
ENSE00002018794	ENSG00000066923	STAG3	protein_coding	7	q22.1	-5.6944	0.125043	0	< 1.0E-07	0.470673	stromal antigen 3 [Source:HGNC Symbol;Acc:11356]
ENSE00001667875	ENSG00000131096	PYY	protein_coding	17	q21.31	-4.31962	0.185794	0	< 1.0E-07	0.470693	peptide YY [Source:HGNC Symbol;Acc:9748]
ENSE00001687155	ENSG00000131096	PYY	protein_coding	17	q21.31	-4.31962	0.185794	0	< 1.0E-07	0.470693	peptide YY [Source:HGNC Symbol;Acc:9748]
ENSE00001775263	ENSG00000164050	PLXNB1	protein_coding	3	p21.31	-5.1684	0.144237	0	< 1.0E-07	0.471074	plexin B1 [Source:HGNC Symbol;Acc:9103]
ENSE00001798246	ENSG00000164050	PLXNB1	protein_coding	3	p21.31	-5.1684	0.144237	0	< 1.0E-07	0.471074	plexin B1 [Source:HGNC Symbol;Acc:9103]
ENSE00001856059	ENSG00000164050	PLXNB1	protein_coding	3	p21.31	-5.1684	0.144237	0	< 1.0E-07	0.471074	plexin B1 [Source:HGNC Symbol;Acc:9103]
ENSE00001477053	ENSG00000015479	MATR3	protein_coding	5	q31.2	-5.31946	0.137794	0	< 1.0E-07	0.471901	matrin 3 [Source:HGNC Symbol;Acc:6912]
ENSE00001364129	ENSG00000150627	WDR17	protein_coding	4	q34.2	-5.43419	0.133082	0	< 1.0E-07	0.472634	WD repeat domain 17 [Source:HGNC Symbol;Acc:16661]
ENSE00001765674	ENSG00000205810	KLRC3	protein_coding	12	p13.2	-4.84721	0.157107	0	< 1.0E-07	0.472744	killer cell lectin-like receptor subfamily C, member 3 [Source:HGNC Symbol;Acc:6376]
ENSE00001865205	ENSG00000117118	SDHB	protein_coding	1	p36.13	-5.1845	0.142372	0	< 1.0E-07	0.47313	succinate dehydrogenase complex, subunit B, iron sulfur (Ip) [Source:HGNC Symbol;Acc:10681]
ENSE00001053022	ENSG00000079432	CIC	protein_coding	19	q13.2	-5.51897	0.129635	0	< 1.0E-07	0.47334	capicua homolog (Drosophila) [Source:HGNC Symbol;Acc:14214]
ENSE00000751152	ENSG00000111110	PPM1H	protein_coding	12		-4.90125	0.154068	0	< 1.0E-07	0.473677	protein phosphatase 1H (PP2C domain containing) [Source:HGNC Symbol;Acc:18583]
ENSE00001784379	ENSG00000206190	ATP10A	protein_coding	15	q12	-4.68977	0.163629	0	< 1.0E-07	0.474226	ATPase, class V, type 10A [Source:HGNC Symbol;Acc:13542]
ENSE00001702405	ENSG00000094631	HDAC6	protein_coding	X	p11.23	-4.54611	0.1697	0	< 1.0E-07	0.475996	histone deacetylase 6 [Source:HGNC Symbol;Acc:14064]
ENSE00001069592	ENSG00000162894	FAIM3	protein_coding	1	q32.1	-4.88158	0.153046	0	< 1.0E-07	0.476744	Fas apoptotic inhibitory molecule 3 [Source:HGNC Symbol;Acc:14315]
ENSE00001880052	ENSG00000162894	FAIM3	protein_coding	1	q32.1	-4.88158	0.153046	0	< 1.0E-07	0.476744	Fas apoptotic inhibitory molecule 3 [Source:HGNC Symbol;Acc:14315]
ENSE00001650591	ENSG00000167110	GOLGA2	protein_coding	9	q34.11	-5.44574	0.13019	0	< 1.0E-07	0.47706	golgi autoantigen, golgin subfamily a, 2 [Source:HGNC Symbol;Acc:4425]
ENSE00001868250	ENSG00000069998	CECR5	protein_coding	22	q11.1	-5.06585	0.144413	0	< 1.0E-07	0.477867	cat eye syndrome chromosome region, candidate 5 [Source:HGNC Symbol;Acc:1843]
ENSE00001610864	ENSG00000223705	NSUN5B	protein_coding	7	q11.23	-4.56593	0.166436	0	< 1.0E-07	0.479384	NOP2/Sun domain family, member 5B [Source:HGNC Symbol;Acc:19146]
ENSE00001357690	ENSG00000169218	RSPO1	protein_coding	1	p34.3	-6.00525	0.10993	0	< 1.0E-07	0.481033	R-spondin homolog (Xenopus laevis) [Source:HGNC Symbol;Acc:21679]
ENSE00001546210	ENSG00000169218	RSPO1	protein_coding	1	p34.3	-6.00525	0.10993	0	< 1.0E-07	0.481033	R-spondin homolog (Xenopus laevis) [Source:HGNC Symbol;Acc:21679]
ENSE00001654850	ENSG00000183696	UPP1	protein_coding	7	p12.3	-4.2183	0.184396	0	< 1.0E-07	0.481049	uridine phosphorylase 1 [Source:HGNC Symbol;Acc:12576]
ENSE00000923165	ENSG00000136059	VILL	protein_coding	3	p22.2	-5.01698	0.143554	0	< 1.0E-07	0.482723	villin-like [Source:HGNC Symbol;Acc:30906]
ENSE00001896229	ENSG00000136059	VILL	protein_coding	3	p22.2	-5.01698	0.143554	0	< 1.0E-07	0.482723	villin-like [Source:HGNC Symbol;Acc:30906]
ENSE00001675888	ENSG00000160953	MUM1	protein_coding	19	p13.3	-4.1476	0.187124	0	< 1.0E-07	0.483182	melanoma associated antigen (mutated) 1 [Source:HGNC Symbol;Acc:29641]
ENSE00001745821	ENSG00000100129	EIF3L	protein_coding	22	q13.1	-4.29967	0.178159	0	< 1.0E-07	0.483205	eukaryotic translation initiation factor 3, subunit L [Source:HGNC Symbol;Acc:18138]
ENSE00001798175	ENSG00000100129	EIF3L	protein_coding	22	q13.1	-4.29967	0.178159	0	< 1.0E-07	0.483205	eukaryotic translation initiation factor 3, subunit L [Source:HGNC Symbol;Acc:18138]
ENSE00001832357	ENSG00000100129	EIF3L	protein_coding	22	q13.1	-4.29967	0.178159	0	< 1.0E-07	0.483205	eukaryotic translation initiation factor 3, subunit L [Source:HGNC Symbol;Acc:18138]
ENSE00001845811	ENSG00000100129	EIF3L	protein_coding	22	q13.1	-4.29967	0.178159	0	< 1.0E-07	0.483205	eukaryotic translation initiation factor 3, subunit L [Source:HGNC Symbol;Acc:18138]
ENSE00001869799	ENSG00000100129	EIF3L	protein_coding	22	q13.1	-4.29967	0.178159	0	< 1.0E-07	0.483205	eukaryotic translation initiation factor 3, subunit L [Source:HGNC Symbol;Acc:18138]
ENSE00002002436	ENSG00000100129	EIF3L	protein_coding	22	q13.1	-4.29967	0.178159	0	< 1.0E-07	0.483205	eukaryotic translation initiation factor 3, subunit L [Source:HGNC Symbol;Acc:18138]
ENSE00002017457	ENSG00000100129	EIF3L	protein_coding	22	q13.1	-4.29967	0.178159	0	< 1.0E-07	0.483205	eukaryotic translation initiation factor 3, subunit L [Source:HGNC Symbol;Acc:18138]
ENSE00000966043	ENSG00000072195	SPEG	protein_coding	2	q35	-4.60183	0.161682	0	< 1.0E-07	0.483904	SPEG complex locus [Source:HGNC Symbol;Acc:16901]
ENSE00001913867	ENSG00000072195	SPEG	protein_coding	2	q35	-4.60183	0.161682	0	< 1.0E-07	0.483904	SPEG complex locus [Source:HGNC Symbol;Acc:16901]
ENSE00001407115	ENSG00000102230	PCYT1B	protein_coding	X	p22.11	-4.54737	0.163879	0	< 1.0E-07	0.484711	phosphate cytidylyltransferase 1, choline, beta [Source:HGNC Symbol;Acc:8755]
ENSE00001696073	ENSG00000163359	COL6A3	protein_coding	2	q37.3	-5.06646	0.139711	0	< 1.0E-07	0.485779	collagen, type VI, alpha 3 [Source:HGNC Symbol;Acc:2213]
ENSE00001778696	ENSG00000163359	COL6A3	protein_coding	2	q37.3	-5.06646	0.139711	0	< 1.0E-07	0.485779	collagen, type VI, alpha 3 [Source:HGNC Symbol;Acc:2213]
ENSE00001855318	ENSG00000170667	RASA4B	protein_coding	7	q22.1	-5.58101	0.119512	0	< 1.0E-07	0.488122	RAS p21 protein activator 4B [Source:HGNC Symbol;Acc:35202]
ENSE00001925975	ENSG00000170667	RASA4B	protein_coding	7	q22.1	-5.58101	0.119512	0	< 1.0E-07	0.488122	RAS p21 protein activator 4B [Source:HGNC Symbol;Acc:35202]
ENSE00001746097	ENSG00000108469	RECQL5	protein_coding	17	q25.1	-4.20636	0.179819	0	< 1.0E-07	0.488522	RecQ protein-like 5 [Source:HGNC Symbol;Acc:9950]
ENSE00001785254	ENSG00000108469	RECQL5	protein_coding	17	q25.1	-4.20636	0.179819	0	< 1.0E-07	0.488522	RecQ protein-like 5 [Source:HGNC Symbol;Acc:9950]
ENSE00001743682	ENSG00000204385	SLC44A4	protein_coding	6	p21.33	-5.33167	0.127916	0	< 1.0E-07	0.488604	choline transporter-like protein 4 [Source:RefSeq peptide;Acc:NP_079533]
ENSE00001889716	ENSG00000204385	SLC44A4	protein_coding	6	p21.33	-5.33167	0.127916	0	< 1.0E-07	0.488604	choline transporter-like protein 4 [Source:RefSeq peptide;Acc:NP_079533]
ENSE00001777635	ENSG00000064692	SNCAIP	protein_coding	5	q23.2	-4.80904	0.148951	0	< 1.0E-07	0.488647	synuclein, alpha interacting protein [Source:HGNC Symbol;Acc:11139]
ENSE00001513126	ENSG00000143434	SEMA6C	protein_coding	1	q21.3	-5.8076	0.111989	0	< 1.0E-07	0.488694	sema domain, transmembrane domain (TM), and cytoplasmic domain, (semaphorin) 6C [Source:HGNC Symbol;Acc:10740]
ENSE00000762601	ENSG00000114993	RTKN	protein_coding	2	p13.1	-4.5991	0.158535	0	< 1.0E-07	0.488993	rhotekin [Source:HGNC Symbol;Acc:10466]
ENSE00001890383	ENSG00000114993	RTKN	protein_coding	2	p13.1	-4.5991	0.158535	0	< 1.0E-07	0.488993	rhotekin [Source:HGNC Symbol;Acc:10466]
ENSE00001786832	ENSG00000122779	TRIM24	protein_coding	7		-5.11867	0.135191	0	< 1.0E-07	0.489974	tripartite motif-containing 24 [Source:HGNC Symbol;Acc:11812]
ENSE00001727934	ENSG00000157965	SSX8	protein_coding	X	p11.22	-4.82558	0.146933	0	< 1.0E-07	0.490745	synovial sarcoma, X breakpoint 8 [Source:HGNC Symbol;Acc:19654]
ENSE00000693560	ENSG00000112312	GMNN	protein_coding	6	p22.3	-4.99887	0.139475	0	< 1.0E-07	0.490883	geminin, DNA replication inhibitor [Source:HGNC Symbol;Acc:17493]
ENSE00001165997	ENSG00000156697	UTP14A	protein_coding	X	q26.1	-4.55599	0.159273	0	< 1.0E-07	0.491137	UTP14, U3 small nucleolar ribonucleoprotein, homolog A (yeast) [Source:HGNC Symbol;Acc:10665]
ENSE00001901343	ENSG00000078808	SDF4	protein_coding	1	p36.33	-5.34874	0.125227	0	< 1.0E-07	0.492368	stromal cell derived factor 4 [Source:HGNC Symbol;Acc:24188]
ENSE00001772050	ENSG00000086475	SEPHS1	protein_coding	10	p13	-4.65807	0.153056	0	< 1.0E-07	0.493175	selenophosphate synthetase 1 [Source:HGNC Symbol;Acc:19685]
ENSE00001906819	ENSG00000196498	NCOR2	protein_coding	12	q24.31	-4.07804	0.184183	0	< 1.0E-07	0.493194	nuclear receptor co-repressor 2 [Source:HGNC Symbol;Acc:7673]
ENSE00001332207	ENSG00000170776	AKAP13	protein_coding	15	q25.3	-4.00373	0.188478	0	< 1.0E-07	0.493667	A kinase (PRKA) anchor protein 13 [Source:HGNC Symbol;Acc:371]
ENSE00001268042	ENSG00000142910	TINAGL1	protein_coding	1	p35.2	-4.19515	0.176822	0	< 1.0E-07	0.493739	tubulointerstitial nephritis antigen-like 1 [Source:HGNC Symbol;Acc:19168]
ENSE00001909569	ENSG00000142910	TINAGL1	protein_coding	1	p35.2	-4.19515	0.176822	0	< 1.0E-07	0.493739	tubulointerstitial nephritis antigen-like 1 [Source:HGNC Symbol;Acc:19168]
ENSE00001339581	ENSG00000145911	N4BP3	protein_coding	5	q35.3	-5.12707	0.132533	0	< 1.0E-07	0.494046	NEDD4-binding protein 3 (N4BP3) [Source:UniProtKB/Swiss-Prot;Acc:O15049]
ENSE00001837482	ENSG00000180879	SSR4	protein_coding	X	q28	-5.72596	0.111742	0	< 1.0E-07	0.494121	signal sequence receptor, delta (translocon-associated protein delta) [Source:HGNC Symbol;Acc:11326]
ENSE00001927116	ENSG00000180879	SSR4	protein_coding	X	q28	-5.72596	0.111742	0	< 1.0E-07	0.494121	signal sequence receptor, delta (translocon-associated protein delta) [Source:HGNC Symbol;Acc:11326]
ENSE00001994463	ENSG00000180879	SSR4	protein_coding	X	q28	-5.72596	0.111742	0	< 1.0E-07	0.494121	signal sequence receptor, delta (translocon-associated protein delta) [Source:HGNC Symbol;Acc:11326]
ENSE00002000422	ENSG00000180879	SSR4	protein_coding	X	q28	-5.72596	0.111742	0	< 1.0E-07	0.494121	signal sequence receptor, delta (translocon-associated protein delta) [Source:HGNC Symbol;Acc:11326]
ENSE00001532938	ENSG00000063046	EIF4B	protein_coding	12	q13.13	-4.00667	0.187236	0	< 1.0E-07	0.495118	eukaryotic translation initiation factor 4B [Source:HGNC Symbol;Acc:3285]
ENSE00001216813	ENSG00000174100	MRPL45	protein_coding	17	q12	-4.38499	0.165383	0	< 1.0E-07	0.49514	mitochondrial ribosomal protein L45 [Source:HGNC Symbol;Acc:16651]
ENSE00001883451	ENSG00000148303	RPL7A	protein_coding	9	q34.2	-4.26309	0.17103	0	< 1.0E-07	0.496554	small nucleolar RNA, C/D box 24 [Source:HGNC Symbol;Acc:10146]
ENSE00001643011	ENSG00000184792	OSBP2	protein_coding	22	q12.2	-5.19601	0.12839	0	< 1.0E-07	0.496741	oxysterol binding protein 2 [Source:HGNC Symbol;Acc:8504]
ENSE00001552939	ENSG00000203950	FAM127B	protein_coding	X	q26.3	-4.03805	0.183586	0	< 1.0E-07	0.497455	family with sequence similarity 127, member B [Source:HGNC Symbol;Acc:24514]
ENSE00001361334	ENSG00000138587	MNS1	protein_coding	15	q21.3	-4.44909	0.158777	0	< 1.0E-07	0.500165	meiosis-specific nuclear structural 1 [Source:HGNC Symbol;Acc:29636]
ENSE00001045748	ENSG00000100129	EIF3L	protein_coding	22	q13.1	-4.14629	0.175021	0	< 1.0E-07	0.500399	eukaryotic translation initiation factor 3, subunit L [Source:HGNC Symbol;Acc:18138]
ENSE00001332763	ENSG00000171475	WIPF2	protein_coding	17		-4.44167	0.158661	0	< 1.0E-07	0.500921	WAS/WASL interacting protein family, member 2 [Source:HGNC Symbol;Acc:30923]
ENSE00000704435	ENSG00000104814	MAP4K1	protein_coding	19	q13.2	-4.58466	0.151533	0	< 1.0E-07	0.50112	mitogen-activated protein kinase kinase kinase kinase 1 [Source:HGNC Symbol;Acc:6863]
ENSE00000961632	ENSG00000173876	TUBB4Q	protein_coding	10	p15.3	-4.8825	0.13722	0	< 1.0E-07	0.502905	tubulin, beta polypeptide 4, member Q [Source:HGNC Symbol;Acc:12413]
ENSE00001646769	ENSG00000173876	TUBB4Q	protein_coding	10	p15.3	-4.8825	0.13722	0	< 1.0E-07	0.502905	tubulin, beta polypeptide 4, member Q [Source:HGNC Symbol;Acc:12413]
ENSE00001840731	ENSG00000173876	TUBB4Q	protein_coding	10	p15.3	-4.8825	0.13722	0	< 1.0E-07	0.502905	tubulin, beta polypeptide 4, member Q [Source:HGNC Symbol;Acc:12413]
ENSE00001185298	ENSG00000106123	EPHB6	protein_coding	7	q34	-4.43855	0.15734	0	< 1.0E-07	0.503205	EPH receptor B6 [Source:HGNC Symbol;Acc:3396]
ENSE00001591960	ENSG00000106123	EPHB6	protein_coding	7	q34	-4.43855	0.15734	0	< 1.0E-07	0.503205	EPH receptor B6 [Source:HGNC Symbol;Acc:3396]
ENSE00001673457	ENSG00000106123	EPHB6	protein_coding	7	q34	-4.43855	0.15734	0	< 1.0E-07	0.503205	EPH receptor B6 [Source:HGNC Symbol;Acc:3396]
ENSE00001638016	ENSG00000163104	SMARCAD1	protein_coding	4	q22.3	-5.35718	0.118698	0	< 1.0E-07	0.503889	SWI/SNF-related, matrix-associated actin-dependent regulator of chromatin, subfamily a, containing DEAD/H box 1 [Source:HGNC Symbol;Acc:18398]
ENSE00001087057	ENSG00000164741	DLC1	protein_coding	8	p22	-4.12679	0.173588	0	< 1.0E-07	0.504093	deleted in liver cancer 1 [Source:HGNC Symbol;Acc:2897]
ENSE00001688690	ENSG00000130224	LRCH2	protein_coding	X	q23	-4.87646	0.136379	0	< 1.0E-07	0.504765	leucine-rich repeats and calponin homology (CH) domain containing 2 [Source:HGNC Symbol;Acc:29292]
ENSE00001769531	ENSG00000130224	LRCH2	protein_coding	X	q23	-4.87646	0.136379	0	< 1.0E-07	0.504765	leucine-rich repeats and calponin homology (CH) domain containing 2 [Source:HGNC Symbol;Acc:29292]
ENSE00001354485	ENSG00000157445	CACNA2D3	protein_coding	3		-4.2955	0.163603	0	< 1.0E-07	0.504962	calcium channel, voltage-dependent, alpha 2/delta subunit 3 [Source:HGNC Symbol;Acc:15460]
ENSE00001672147	ENSG00000157445	CACNA2D3	protein_coding	3		-4.2955	0.163603	0	< 1.0E-07	0.504962	calcium channel, voltage-dependent, alpha 2/delta subunit 3 [Source:HGNC Symbol;Acc:15460]
ENSE00001707697	ENSG00000157445	CACNA2D3	protein_coding	3		-4.2955	0.163603	0	< 1.0E-07	0.504962	calcium channel, voltage-dependent, alpha 2/delta subunit 3 [Source:HGNC Symbol;Acc:15460]
ENSE00001883613	ENSG00000157445	CACNA2D3	protein_coding	3		-4.2955	0.163603	0	< 1.0E-07	0.504962	calcium channel, voltage-dependent, alpha 2/delta subunit 3 [Source:HGNC Symbol;Acc:15460]
ENSE00001898421	ENSG00000157445	CACNA2D3	protein_coding	3		-4.2955	0.163603	0	< 1.0E-07	0.504962	calcium channel, voltage-dependent, alpha 2/delta subunit 3 [Source:HGNC Symbol;Acc:15460]
ENSE00001509920	ENSG00000177614	PGBD5	protein_coding	1	q42.13	-4.39792	0.15671	0	< 1.0E-07	0.507353	piggyBac transposable element derived 5 [Source:HGNC Symbol;Acc:19405]
ENSE00001537706	ENSG00000205726	ITSN1	protein_coding	21	q22.11	-4.03118	0.175786	0	< 1.0E-07	0.509021	intersectin 1 (SH3 domain protein) [Source:HGNC Symbol;Acc:6183]
ENSE00001924956	ENSG00000205726	ITSN1	protein_coding	21	q22.11	-4.03118	0.175786	0	< 1.0E-07	0.509021	intersectin 1 (SH3 domain protein) [Source:HGNC Symbol;Acc:6183]
ENSE00001741445	ENSG00000164776	PHKG1	protein_coding	7	p11.2	-4.22992	0.163297	0	< 1.0E-07	0.510717	phosphorylase kinase, gamma 1 (muscle) [Source:HGNC Symbol;Acc:8930]
ENSE00001451939	ENSG00000166171	DPCD	protein_coding	10	q24.32	-5.13489	0.122543	0	< 1.0E-07	0.511378	deleted in primary ciliary dyskinesia homolog (mouse) [Source:HGNC Symbol;Acc:24542]
ENSE00001836123	ENSG00000143786	CNIH3	protein_coding	1	q42.12	-3.94914	0.179049	0	< 1.0E-07	0.511475	cornichon homolog 3 (Drosophila) [Source:HGNC Symbol;Acc:26802]
ENSE00001900123	ENSG00000155827	RNF20	protein_coding	9	q31.1	-4.37718	0.154835	0	< 1.0E-07	0.511882	ring finger protein 20 [Source:HGNC Symbol;Acc:10062]
ENSE00001593611	ENSG00000082293	COL19A1	protein_coding	6	q13	-5.1128	0.122854	0	< 1.0E-07	0.512291	collagen, type XIX, alpha 1 [Source:HGNC Symbol;Acc:2196]
ENSE00001945527	ENSG00000167608	TMC4	protein_coding	19	q13.42	-5.67521	0.103969	0	< 1.0E-07	0.512656	transmembrane channel-like 4 [Source:HGNC Symbol;Acc:22998]
ENSE00001262755	ENSG00000185591	SP1	protein_coding	12	q13.13	-5.43584	0.111296	0	< 1.0E-07	0.51295	Sp1 transcription factor [Source:HGNC Symbol;Acc:11205]
ENSE00001039152	ENSG00000113068	PFDN1	protein_coding	5	q31.3	-4.50121	0.147049	0	< 1.0E-07	0.514611	prefoldin subunit 1 [Source:HGNC Symbol;Acc:8866]
ENSE00001461015	ENSG00000144524	COPS7B	protein_coding	2	q37.1	-3.99571	0.17384	0	< 1.0E-07	0.514821	COP9 constitutive photomorphogenic homolog subunit 7B (Arabidopsis) [Source:HGNC Symbol;Acc:16760]
ENSE00001588507	ENSG00000144524	COPS7B	protein_coding	2	q37.1	-3.99571	0.17384	0	< 1.0E-07	0.514821	COP9 constitutive photomorphogenic homolog subunit 7B (Arabidopsis) [Source:HGNC Symbol;Acc:16760]
ENSE00001841193	ENSG00000144524	COPS7B	protein_coding	2	q37.1	-3.99571	0.17384	0	< 1.0E-07	0.514821	COP9 constitutive photomorphogenic homolog subunit 7B (Arabidopsis) [Source:HGNC Symbol;Acc:16760]
ENSE00000816741	ENSG00000111181	SLC6A12	protein_coding	12	p13.33	-4.70974	0.137414	0	< 1.0E-07	0.514959	solute carrier family 6 (neurotransmitter transporter, betaine/GABA), member 12 [Source:HGNC Symbol;Acc:11045]
ENSE00001764392	ENSG00000175164	ABO	protein_coding	9	q34.2	-4.71488	0.137056	0	< 1.0E-07	0.515189	ABO blood group (transferase A, alpha 1-3-N-acetylgalactosaminyltransferase; transferase B, alpha 1-3-galactosyltransferase) [Source:HGNC Symbol;Acc:79]
ENSE00001799209	ENSG00000175164	ABO	protein_coding	9	q34.2	-4.71488	0.137056	0	< 1.0E-07	0.515189	ABO blood group (transferase A, alpha 1-3-N-acetylgalactosaminyltransferase; transferase B, alpha 1-3-galactosyltransferase) [Source:HGNC Symbol;Acc:79]
ENSE00001901678	ENSG00000067606	PRKCZ	protein_coding	1	p36.33	-4.58702	0.142403	0	< 1.0E-07	0.515697	protein kinase C, zeta [Source:HGNC Symbol;Acc:9412]
ENSE00001406173	ENSG00000133460	SLC2A11	protein_coding	22	q11.23	-5.24948	0.115224	0	< 1.0E-07	0.517379	solute carrier family 2 (facilitated glucose transporter), member 11 [Source:HGNC Symbol;Acc:14239]
ENSE00000715293	ENSG00000111642	CHD4	protein_coding	12	p13.31	-4.34949	0.152593	0	< 1.0E-07	0.517542	chromodomain helicase DNA binding protein 4 [Source:HGNC Symbol;Acc:1919]
ENSE00001956950	ENSG00000172731	LRRC20	protein_coding	10	q22.1	-4.563	0.142263	0	< 1.0E-07	0.517718	leucine rich repeat containing 20 [Source:HGNC Symbol;Acc:23421]
ENSE00001522982	ENSG00000124092	CTCFL	protein_coding	20	q13.31	-4.48221	0.145886	0	< 1.0E-07	0.517925	CCCTC-binding factor (zinc finger protein)-like [Source:HGNC Symbol;Acc:16234]
ENSE00001451715	ENSG00000180879	SSR4	protein_coding	X	q28	-5.45484	0.107723	0	< 1.0E-07	0.518716	signal sequence receptor, delta (translocon-associated protein delta) [Source:HGNC Symbol;Acc:11326]
ENSE00000650236	ENSG00000069998	CECR5	protein_coding	22	q11.1	-5.5983	0.10297	0	< 1.0E-07	0.519327	cat eye syndrome chromosome region, candidate 5 [Source:HGNC Symbol;Acc:1843]
ENSE00001612968	ENSG00000188818	ZDHHC11	protein_coding	5	p15.33	-4.38521	0.149392	0	< 1.0E-07	0.519782	zinc finger, DHHC-type containing 11 [Source:HGNC Symbol;Acc:19158]
ENSE00001418201	ENSG00000204130	RUFY2	protein_coding	10	q21.3	-5.50146	0.105308	0	< 1.0E-07	0.520587	RUN and FYVE domain containing 2 [Source:HGNC Symbol;Acc:19761]
ENSE00001536929	ENSG00000204130	RUFY2	protein_coding	10	q21.3	-5.50146	0.105308	0	< 1.0E-07	0.520587	RUN and FYVE domain containing 2 [Source:HGNC Symbol;Acc:19761]
ENSE00000651713	ENSG00000100024	UPB1	protein_coding	22	q11.23	-4.78785	0.130764	0	< 1.0E-07	0.520688	ureidopropionase, beta [Source:HGNC Symbol;Acc:16297]
ENSE00001559501	ENSG00000128242	GAL3ST1	protein_coding	22	q12.2	-4.97977	0.123152	0	< 1.0E-07	0.520748	galactose-3-O-sulfotransferase 1 [Source:HGNC Symbol;Acc:24240]
ENSE00001564626	ENSG00000128242	GAL3ST1	protein_coding	22	q12.2	-4.97977	0.123152	0	< 1.0E-07	0.520748	galactose-3-O-sulfotransferase 1 [Source:HGNC Symbol;Acc:24240]
ENSE00001462102	ENSG00000025293	PHF20	protein_coding	20		-4.68045	0.134864	0	< 1.0E-07	0.521385	PHD finger protein 20 [Source:HGNC Symbol;Acc:16098]
ENSE00001020723	ENSG00000115109	EPB41L5	protein_coding	2	q14.2	-4.31014	0.15194	0	< 1.0E-07	0.521652	erythrocyte membrane protein band 4.1 like 5 [Source:HGNC Symbol;Acc:19819]
ENSE00001958347	ENSG00000115109	EPB41L5	protein_coding	2	q14.2	-4.31014	0.15194	0	< 1.0E-07	0.521652	erythrocyte membrane protein band 4.1 like 5 [Source:HGNC Symbol;Acc:19819]
ENSE00001772269	ENSG00000146828	SLC12A9	protein_coding	7	q22.1	-5.32243	0.110401	0	< 1.0E-07	0.521866	solute carrier family 12 (potassium/chloride transporters), member 9 [Source:HGNC Symbol;Acc:17435]
ENSE00001810641	ENSG00000146828	SLC12A9	protein_coding	7	q22.1	-5.32243	0.110401	0	< 1.0E-07	0.521866	solute carrier family 12 (potassium/chloride transporters), member 9 [Source:HGNC Symbol;Acc:17435]
ENSE00001456680	ENSG00000148303	RPL7A	protein_coding	9	q34.2	-4.44976	0.144909	0	< 1.0E-07	0.521968	small nucleolar RNA, C/D box 24 [Source:HGNC Symbol;Acc:10146]
ENSE00001130170	ENSG00000168542	COL3A1	protein_coding	2	q32.2	-3.90961	0.173363	0	< 1.0E-07	0.522915	collagen, type III, alpha 1 [Source:HGNC Symbol;Acc:2201]
ENSE00001517487	ENSG00000124702	KLHDC3	protein_coding	6	p21.1	-4.77931	0.129826	0	< 1.0E-07	0.522918	kelch domain containing 3 [Source:HGNC Symbol;Acc:20704]
ENSE00001817027	ENSG00000067606	PRKCZ	protein_coding	1	p36.33	-4.6039	0.137177	0	< 1.0E-07	0.523093	protein kinase C, zeta [Source:HGNC Symbol;Acc:9412]
ENSE00001907455	ENSG00000067606	PRKCZ	protein_coding	1	p36.33	-4.6039	0.137177	0	< 1.0E-07	0.523093	protein kinase C, zeta [Source:HGNC Symbol;Acc:9412]
ENSE00001994140	ENSG00000067606	PRKCZ	protein_coding	1	p36.33	-4.6039	0.137177	0	< 1.0E-07	0.523093	protein kinase C, zeta [Source:HGNC Symbol;Acc:9412]
ENSE00002007609	ENSG00000067606	PRKCZ	protein_coding	1	p36.33	-4.6039	0.137177	0	< 1.0E-07	0.523093	protein kinase C, zeta [Source:HGNC Symbol;Acc:9412]
ENSE00001842380	ENSG00000147044	CASK	protein_coding	X	p11.4	-3.92304	0.171685	0	< 1.0E-07	0.524139	calcium/calmodulin-dependent serine protein kinase (MAGUK family) [Source:HGNC Symbol;Acc:1497]
ENSE00001261406	ENSG00000165458	INPPL1	protein_coding	11	q13.4	-4.60078	0.136613	0	< 1.0E-07	0.524265	inositol polyphosphate phosphatase-like 1 [Source:HGNC Symbol;Acc:6080]
ENSE00001458060	ENSG00000167130	DOLPP1	protein_coding	9	q34.11	-4.51917	0.140252	0	< 1.0E-07	0.524294	dolichyl pyrophosphate phosphatase 1 [Source:HGNC Symbol;Acc:29565]
ENSE00001773713	ENSG00000125166	GOT2	protein_coding	16	q21	-4.94116	0.122603	0	< 1.0E-07	0.524374	glutamic-oxaloacetic transaminase 2, mitochondrial (aspartate aminotransferase 2) [Source:HGNC Symbol;Acc:4433]
ENSE00001240922	ENSG00000171150	SOCS5	protein_coding	2	p21	-4.51753	0.140274	0	< 1.0E-07	0.524381	suppressor of cytokine signaling 5 [Source:HGNC Symbol;Acc:16852]
ENSE00001698591	ENSG00000087460	GNAS	protein_coding	20	q13.32	-4.30647	0.149933	0	< 1.0E-07	0.525076	GNAS complex locus [Source:HGNC Symbol;Acc:4392]
ENSE00001926053	ENSG00000087460	GNAS	protein_coding	20	q13.32	-4.30647	0.149933	0	< 1.0E-07	0.525076	GNAS complex locus [Source:HGNC Symbol;Acc:4392]
ENSE00001701224	ENSG00000205726	ITSN1	protein_coding	21	q22.11	-4.26753	0.151794	0	< 1.0E-07	0.525245	intersectin 1 (SH3 domain protein) [Source:HGNC Symbol;Acc:6183]
ENSE00000916169	ENSG00000109991	P2RX3	protein_coding	11	q12.1	-4.42589	0.143972	0	< 1.0E-07	0.5253	purinergic receptor P2X, ligand-gated ion channel, 3 [Source:HGNC Symbol;Acc:8534]
ENSE00001671480	ENSG00000171502	COL24A1	protein_coding	1	p22.3	-4.12632	0.15919	0	< 1.0E-07	0.525325	collagen, type XXIV, alpha 1 [Source:HGNC Symbol;Acc:20821]
ENSE00001690349	ENSG00000161270	NPHS1	protein_coding	19	q13.12	-4.59106	0.136398	0	< 1.0E-07	0.52534	proline dehydrogenase (oxidase) 2 [Source:HGNC Symbol;Acc:17325]
ENSE00001816069	ENSG00000103852	TTC23	protein_coding	15	q26.3	-4.18959	0.155378	0	< 1.0E-07	0.525956	tetratricopeptide repeat domain 23 [Source:HGNC Symbol;Acc:25730]
ENSE00001856899	ENSG00000008130	NADK	protein_coding	1	p36.33	-3.92993	0.169418	0	< 1.0E-07	0.526786	NAD kinase [Source:HGNC Symbol;Acc:29831]
ENSE00001468438	ENSG00000134871	COL4A2	protein_coding	13	q34	-4.25605	0.151023	0	< 1.0E-07	0.527355	collagen, type IV, alpha 2 [Source:HGNC Symbol;Acc:2203]
ENSE00001472447	ENSG00000126759	CFP	protein_coding	X	p11.23	-5.50014	0.101945	0	< 1.0E-07	0.527386	complement factor properdin [Source:HGNC Symbol;Acc:8864]
ENSE00000686671	ENSG00000127527	EPS15L1	protein_coding	19	p13.11	-4.03455	0.162356	0	< 1.0E-07	0.528203	epidermal growth factor receptor pathway substrate 15-like 1 [Source:HGNC Symbol;Acc:24634]
ENSE00001780962	ENSG00000204469	BAT2	protein_coding	6	p21.33	-4.62794	0.132844	0	< 1.0E-07	0.528623	HLA-B associated transcript-2 [Source:RefSeq peptide;Acc:NP_542417]
ENSE00001950233	ENSG00000204469	BAT2	protein_coding	6	p21.33	-4.62794	0.132844	0	< 1.0E-07	0.528623	HLA-B associated transcript-2 [Source:RefSeq peptide;Acc:NP_542417]
ENSE00001810577	ENSG00000117385	LEPRE1	protein_coding	1	p34.2	-4.46534	0.139746	0	< 1.0E-07	0.52917	leucine proline-enriched proteoglycan (leprecan) 1 [Source:HGNC Symbol;Acc:19316]
ENSE00001775177	ENSG00000197893	NRAP	protein_coding	10	q25.3	-5.4551	0.102395	0	< 1.0E-07	0.529256	nebulin-related anchoring protein [Source:HGNC Symbol;Acc:7988]
ENSE00001791662	ENSG00000197893	NRAP	protein_coding	10	q25.3	-5.4551	0.102395	0	< 1.0E-07	0.529256	nebulin-related anchoring protein [Source:HGNC Symbol;Acc:7988]
ENSE00001765022	ENSG00000126562	WNK4	protein_coding	17	q21.31	-5.40262	0.103997	0	< 1.0E-07	0.52932	WNK lysine deficient protein kinase 4 [Source:HGNC Symbol;Acc:14544]
ENSE00001676541	ENSG00000103496	STX4	protein_coding	16	p11.2	-4.25635	0.149389	0	< 1.0E-07	0.529878	syntaxin 4 [Source:HGNC Symbol;Acc:11439]
ENSE00001934951	ENSG00000174137	FAM53A	protein_coding	4	p16.3	-5.36397	0.104682	0	< 1.0E-07	0.530381	family with sequence similarity 53, member A [Source:HGNC Symbol;Acc:31860]
ENSE00001047034	ENSG00000086061	DNAJA1	protein_coding	9	p21.1	-5.21299	0.109095	0	< 1.0E-07	0.531392	DnaJ (Hsp40) homolog, subfamily A, member 1 [Source:HGNC Symbol;Acc:5229]
ENSE00001929885	ENSG00000102178	UBL4A	protein_coding	X	q28	-4.56984	0.133569	0	< 1.0E-07	0.531649	ubiquitin-like 4A [Source:HGNC Symbol;Acc:12505]
ENSE00001843143	ENSG00000136059	VILL	protein_coding	3	p22.2	-4.94545	0.1182	0	< 1.0E-07	0.532051	villin-like [Source:HGNC Symbol;Acc:30906]
ENSE00001304400	ENSG00000198026	ZNF335	protein_coding	20	q13.12	-4.52312	0.135279	0	< 1.0E-07	0.532233	zinc finger protein 335 [Source:HGNC Symbol;Acc:15807]
ENSE00001769872	ENSG00000205323	SARNP	protein_coding	12	q13.2	-4.29206	0.146089	0	< 1.0E-07	0.532262	SAP domain containing ribonucleoprotein [Source:HGNC Symbol;Acc:24432]
ENSE00001365942	ENSG00000171408	PDE7B	protein_coding	6	q23.3	-4.48777	0.136674	0	< 1.0E-07	0.532546	phosphodiesterase 7B [Source:HGNC Symbol;Acc:8792]
ENSE00000776196	ENSG00000072135	PTPN18	protein_coding	2	q21.1	-4.90554	0.119325	0	< 1.0E-07	0.532726	protein tyrosine phosphatase, non-receptor type 18 (brain-derived) [Source:HGNC Symbol;Acc:9649]
ENSE00001934553	ENSG00000072135	PTPN18	protein_coding	2	q21.1	-4.90554	0.119325	0	< 1.0E-07	0.532726	protein tyrosine phosphatase, non-receptor type 18 (brain-derived) [Source:HGNC Symbol;Acc:9649]
ENSE00001953149	ENSG00000072135	PTPN18	protein_coding	2	q21.1	-4.90554	0.119325	0	< 1.0E-07	0.532726	protein tyrosine phosphatase, non-receptor type 18 (brain-derived) [Source:HGNC Symbol;Acc:9649]
ENSE00001681973	ENSG00000100968	NFATC4	protein_coding	14	q12	-4.18865	0.150905	0	< 1.0E-07	0.532908	nuclear factor of activated T-cells, cytoplasmic, calcineurin-dependent 4 [Source:HGNC Symbol;Acc:7778]
ENSE00001767292	ENSG00000100968	NFATC4	protein_coding	14	q12	-4.18865	0.150905	0	< 1.0E-07	0.532908	nuclear factor of activated T-cells, cytoplasmic, calcineurin-dependent 4 [Source:HGNC Symbol;Acc:7778]
ENSE00001770682	ENSG00000088881	EBF4	protein_coding	20	p13	-4.49003	0.136012	0	< 1.0E-07	0.533475	early B-cell factor 4 [Source:HGNC Symbol;Acc:29278]
ENSE00001851816	ENSG00000088881	EBF4	protein_coding	20	p13	-4.49003	0.136012	0	< 1.0E-07	0.533475	early B-cell factor 4 [Source:HGNC Symbol;Acc:29278]
ENSE00001462650	ENSG00000184634	MED12	protein_coding	X	q13.1	-4.73313	0.125414	0	< 1.0E-07	0.533875	mediator complex subunit 12 [Source:HGNC Symbol;Acc:11957]
ENSE00001947797	ENSG00000184634	MED12	protein_coding	X	q13.1	-4.73313	0.125414	0	< 1.0E-07	0.533875	mediator complex subunit 12 [Source:HGNC Symbol;Acc:11957]
ENSE00001925480	ENSG00000180879	SSR4	protein_coding	X	q28	-4.31773	0.143739	0	< 1.0E-07	0.534002	signal sequence receptor, delta (translocon-associated protein delta) [Source:HGNC Symbol;Acc:11326]
ENSE00001881936	ENSG00000158793	NIT1	protein_coding	1	q23.3	-4.70988	0.126109	0	< 1.0E-07	0.53431	nitrilase 1 [Source:HGNC Symbol;Acc:7828]
ENSE00001912217	ENSG00000158793	NIT1	protein_coding	1	q23.3	-4.70988	0.126109	0	< 1.0E-07	0.53431	nitrilase 1 [Source:HGNC Symbol;Acc:7828]
ENSE00001956501	ENSG00000158793	NIT1	protein_coding	1	q23.3	-4.70988	0.126109	0	< 1.0E-07	0.53431	nitrilase 1 [Source:HGNC Symbol;Acc:7828]
ENSE00001816322	ENSG00000101346	POFUT1	protein_coding	20	q11.21	-4.65332	0.128286	0	< 1.0E-07	0.53458	microRNA 1825 [Source:HGNC Symbol;Acc:35389]
ENSE00001889131	ENSG00000135821	GLUL	protein_coding	1	q25.3	-5.18732	0.108079	0	< 1.0E-07	0.535	glutamate-ammonia ligase (glutamine synthetase) [Source:HGNC Symbol;Acc:4341]
ENSE00001823382	ENSG00000162367	TAL1	protein_coding	1	p33	-4.80066	0.121882	0	< 1.0E-07	0.535372	T-cell acute lymphocytic leukemia 1 [Source:HGNC Symbol;Acc:11556]
ENSE00001756627	ENSG00000182899	RPL35A	protein_coding	3	q29	-5.60255	0.0949666	0	< 1.0E-07	0.535456	ribosomal protein L35a [Source:HGNC Symbol;Acc:10345]
ENSE00001376331	ENSG00000156273	BACH1	protein_coding	21	q21.3	-4.83869	0.120167	0	< 1.0E-07	0.535801	BTB and CNC homology 1, basic leucine zipper transcription factor 1 [Source:HGNC Symbol;Acc:935]
ENSE00001343250	ENSG00000143314	MRPL24	protein_coding	1	q23.1	-4.83701	0.12012	0	< 1.0E-07	0.536002	mitochondrial ribosomal protein L24 [Source:HGNC Symbol;Acc:14037]
ENSE00001824133	ENSG00000160917	CPSF4	protein_coding	7	q22.1	-4.14607	0.151102	0	< 1.0E-07	0.536025	cleavage and polyadenylation specific factor 4, 30kDa [Source:HGNC Symbol;Acc:2327]
ENSE00001487855	ENSG00000205683	DPF3	protein_coding	14	q24.2	-5.01448	0.11335	0	< 1.0E-07	0.536351	D4, zinc and double PHD fingers, family 3 [Source:HGNC Symbol;Acc:17427]
ENSE00001388396	ENSG00000185187	SIGIRR	protein_coding	11	p15.5	-5.00714	0.113554	0	< 1.0E-07	0.536459	single immunoglobulin and toll-interleukin 1 receptor (TIR) domain [Source:HGNC Symbol;Acc:30575]
ENSE00001169849	ENSG00000163479	SSR2	protein_coding	1	q22	-4.77973	0.12207	0	< 1.0E-07	0.536498	signal sequence receptor, beta (translocon-associated protein beta) [Source:HGNC Symbol;Acc:11324]
ENSE00001900654	ENSG00000163479	SSR2	protein_coding	1	q22	-4.77973	0.12207	0	< 1.0E-07	0.536498	signal sequence receptor, beta (translocon-associated protein beta) [Source:HGNC Symbol;Acc:11324]
ENSE00001956888	ENSG00000151532	VTI1A	protein_coding	10	q25.2	-4.25379	0.145227	0	< 1.0E-07	0.536626	vesicle transport through interaction with t-SNAREs homolog 1A (yeast) [Source:HGNC Symbol;Acc:17792]
ENSE00001605865	ENSG00000198836	OPA1	protein_coding	3	q29	-4.67383	0.126217	0	< 1.0E-07	0.536691	optic atrophy 1 (autosomal dominant) [Source:HGNC Symbol;Acc:8140]
ENSE00000867868	ENSG00000126838	PZP	protein_coding	12	p13.31	-5.41086	0.0999722	0	< 1.0E-07	0.53685	pregnancy-zone protein [Source:HGNC Symbol;Acc:9750]
ENSE00001769806	ENSG00000108950	FAM20A	protein_coding	17	q24.2	-4.001	0.158241	0	< 1.0E-07	0.53711	family with sequence similarity 20, member A [Source:HGNC Symbol;Acc:23015]
ENSE00001422576	ENSG00000072422	RHOBTB1	protein_coding	10	q21.2	-4.53262	0.131761	0	< 1.0E-07	0.537434	Rho-related BTB domain containing 1 [Source:HGNC Symbol;Acc:18738]
ENSE00001820498	ENSG00000151532	VTI1A	protein_coding	10	q25.2	-3.96973	0.159526	0	< 1.0E-07	0.53782	vesicle transport through interaction with t-SNAREs homolog 1A (yeast) [Source:HGNC Symbol;Acc:17792]
ENSE00001563902	ENSG00000157884	CIB4	protein_coding	2	p23.3	-4.56662	0.129925	0	< 1.0E-07	0.538055	calcium and integrin binding family member 4 [Source:HGNC Symbol;Acc:33703]
ENSE00000796059	ENSG00000019144	PHLDB1	protein_coding	11	q23.3	-5.0478	0.111175	0	< 1.0E-07	0.538214	pleckstrin homology-like domain, family B, member 1 [Source:HGNC Symbol;Acc:23697]
ENSE00001102090	ENSG00000122882	ECD	protein_coding	10		-4.0888	0.152619	0	< 1.0E-07	0.538342	ecdysoneless homolog (Drosophila) [Source:HGNC Symbol;Acc:17029]
ENSE00001647670	ENSG00000146054	TRIM7	protein_coding	5	q35.3	-3.9817	0.158277	0	< 1.0E-07	0.538669	tripartite motif-containing 7 [Source:HGNC Symbol;Acc:16278]
ENSE00001806602	ENSG00000180198	RCC1	protein_coding	1	p35.3	-4.33104	0.140175	0	< 1.0E-07	0.538703	regulator of chromosome condensation 1 [Source:HGNC Symbol;Acc:1913]
ENSE00001813934	ENSG00000180198	RCC1	protein_coding	1	p35.3	-4.33104	0.140175	0	< 1.0E-07	0.538703	regulator of chromosome condensation 1 [Source:HGNC Symbol;Acc:1913]
ENSE00001681199	ENSG00000100325	ASCC2	protein_coding	22	q12.2	-4.31074	0.140597	0	< 1.0E-07	0.539586	activating signal cointegrator 1 complex subunit 2 [Source:HGNC Symbol;Acc:24103]
ENSE00001740159	ENSG00000100325	ASCC2	protein_coding	22	q12.2	-4.31074	0.140597	0	< 1.0E-07	0.539586	activating signal cointegrator 1 complex subunit 2 [Source:HGNC Symbol;Acc:24103]
ENSE00001444232	ENSG00000120278	PLEKHG1	protein_coding	6	q25.1	-4.00455	0.156213	0	< 1.0E-07	0.539843	pleckstrin homology domain containing, family G (with RhoGef domain) member 1 [Source:HGNC Symbol;Acc:20884]
ENSE00001444245	ENSG00000120278	PLEKHG1	protein_coding	6	q25.1	-4.00455	0.156213	0	< 1.0E-07	0.539843	pleckstrin homology domain containing, family G (with RhoGef domain) member 1 [Source:HGNC Symbol;Acc:20884]
ENSE00001952573	ENSG00000157657	ZNF618	protein_coding	9	q32	-3.91293	0.160853	0	< 1.0E-07	0.540664	zinc finger protein 618 [Source:HGNC Symbol;Acc:29416]
ENSE00000656031	ENSG00000196419	XRCC6	protein_coding	22	q13.2	-3.95544	0.158162	0	< 1.0E-07	0.541041	X-ray repair complementing defective repair in Chinese hamster cells 6 [Source:HGNC Symbol;Acc:4055]
ENSE00001932383	ENSG00000196419	XRCC6	protein_coding	22	q13.2	-3.95544	0.158162	0	< 1.0E-07	0.541041	X-ray repair complementing defective repair in Chinese hamster cells 6 [Source:HGNC Symbol;Acc:4055]
ENSE00001658297	ENSG00000060718	COL11A1	protein_coding	1	p21.1	-5.5122	0.0948718	0	< 1.0E-07	0.541073	collagen, type XI, alpha 1 [Source:HGNC Symbol;Acc:2186]
ENSE00001669832	ENSG00000060718	COL11A1	protein_coding	1	p21.1	-5.5122	0.0948718	0	< 1.0E-07	0.541073	collagen, type XI, alpha 1 [Source:HGNC Symbol;Acc:2186]
ENSE00001654016	ENSG00000108509	CAMTA2	protein_coding	17	p13.2	-4.36671	0.137009	0	< 1.0E-07	0.541126	calmodulin binding transcription activator 2 [Source:HGNC Symbol;Acc:18807]
ENSE00001707098	ENSG00000108509	CAMTA2	protein_coding	17	p13.2	-4.36671	0.137009	0	< 1.0E-07	0.541126	calmodulin binding transcription activator 2 [Source:HGNC Symbol;Acc:18807]
ENSE00001529985	ENSG00000106013	ANKRD7	protein_coding	7	q31.31	-4.42147	0.134494	0	< 1.0E-07	0.54113	ankyrin repeat domain 7 [Source:HGNC Symbol;Acc:18588]
ENSE00001629032	ENSG00000175899	A2M	protein_coding	12	p13.31	-4.55193	0.128611	0	< 1.0E-07	0.541368	alpha-2-macroglobulin [Source:HGNC Symbol;Acc:7]
ENSE00001324135	ENSG00000187741	FANCA	protein_coding	16	q24.3	-4.52375	0.129329	0	< 1.0E-07	0.542207	Fanconi anemia, complementation group A [Source:HGNC Symbol;Acc:3582]
ENSE00001893078	ENSG00000185684	EP400NL	protein_coding	12	q24.33	-5.0859	0.107704	0	< 1.0E-07	0.5423	EP400 N-terminal like [Source:HGNC Symbol;Acc:26602]
ENSE00001733470	ENSG00000131067	GGT7	protein_coding	20	q11.22	-4.57642	0.126874	0	< 1.0E-07	0.542566	gamma-glutamyltransferase 7 [Source:HGNC Symbol;Acc:4259]
ENSE00001311393	ENSG00000113790	EHHADH	protein_coding	3	q27.2	-4.0367	0.152112	0	< 1.0E-07	0.543376	enoyl-Coenzyme A, hydratase/3-hydroxyacyl Coenzyme A dehydrogenase [Source:HGNC Symbol;Acc:3247]
ENSE00001676378	ENSG00000113790	EHHADH	protein_coding	3	q27.2	-4.0367	0.152112	0	< 1.0E-07	0.543376	enoyl-Coenzyme A, hydratase/3-hydroxyacyl Coenzyme A dehydrogenase [Source:HGNC Symbol;Acc:3247]
ENSE00001792300	ENSG00000113790	EHHADH	protein_coding	3	q27.2	-4.0367	0.152112	0	< 1.0E-07	0.543376	enoyl-Coenzyme A, hydratase/3-hydroxyacyl Coenzyme A dehydrogenase [Source:HGNC Symbol;Acc:3247]
ENSE00001836125	ENSG00000113790	EHHADH	protein_coding	3	q27.2	-4.0367	0.152112	0	< 1.0E-07	0.543376	enoyl-Coenzyme A, hydratase/3-hydroxyacyl Coenzyme A dehydrogenase [Source:HGNC Symbol;Acc:3247]
ENSE00000688609	ENSG00000065559	MAP2K4	protein_coding	17	p12	-4.27408	0.139245	0	< 1.0E-07	0.544602	mitogen-activated protein kinase kinase 4 [Source:HGNC Symbol;Acc:6844]
ENSE00001656608	ENSG00000147457	CHMP7	protein_coding	8	p21.3	-4.48987	0.129207	0	< 1.0E-07	0.544906	CHMP family, member 7 [Source:HGNC Symbol;Acc:28439]
ENSE00001793702	ENSG00000147457	CHMP7	protein_coding	8	p21.3	-4.48987	0.129207	0	< 1.0E-07	0.544906	CHMP family, member 7 [Source:HGNC Symbol;Acc:28439]
ENSE00001726843	ENSG00000052126	PLEKHA5	protein_coding	12	p12.3	-4.88914	0.113247	0	< 1.0E-07	0.544958	pleckstrin homology domain containing, family A member 5 [Source:HGNC Symbol;Acc:30036]
ENSE00001661387	ENSG00000130475	FCHO1	protein_coding	19	p13.11	-4.16067	0.14438	0	< 1.0E-07	0.545318	FCH domain only 1 [Source:HGNC Symbol;Acc:29002]
ENSE00001956260	ENSG00000095637	SORBS1	protein_coding	10	q24.1	-4.52859	0.127147	0	< 1.0E-07	0.545576	sorbin and SH3 domain containing 1 [Source:HGNC Symbol;Acc:14565]
ENSE00001264138	ENSG00000178980	SEPW1	protein_coding	19	q13.33	-5.43169	0.0950338	0	< 1.0E-07	0.545616	selenoprotein W, 1 [Source:HGNC Symbol;Acc:10752]
ENSE00001451716	ENSG00000180879	SSR4	protein_coding	X	q28	-3.99558	0.152574	0	< 1.0E-07	0.546065	signal sequence receptor, delta (translocon-associated protein delta) [Source:HGNC Symbol;Acc:11326]
ENSE00001782652	ENSG00000133488	SEC14L4	protein_coding	22	q12.2	-4.47905	0.128785	0	< 1.0E-07	0.546419	SEC14-like 4 (S. cerevisiae) [Source:HGNC Symbol;Acc:20627]
ENSE00001945277	ENSG00000102178	UBL4A	protein_coding	X	q28	-4.38207	0.132748	0	< 1.0E-07	0.546993	ubiquitin-like 4A [Source:HGNC Symbol;Acc:12505]
ENSE00001580400	ENSG00000159784	FAM131B	protein_coding	7	q34	-3.99311	0.151661	0	< 1.0E-07	0.547651	family with sequence similarity 131, member B [Source:HGNC Symbol;Acc:22202]
ENSE00001889274	ENSG00000159784	FAM131B	protein_coding	7	q34	-3.99311	0.151661	0	< 1.0E-07	0.547651	family with sequence similarity 131, member B [Source:HGNC Symbol;Acc:22202]
ENSE00001778291	ENSG00000184702	SEPT5	protein_coding	22	q11.21	-4.31994	0.135195	0	< 1.0E-07	0.547663	septin 5 [Source:HGNC Symbol;Acc:9164]
ENSE00001218084	ENSG00000176894	PXMP2	protein_coding	12	q24.33	-3.98798	0.151908	0	< 1.0E-07	0.547702	phosphoglycerate mutase family member 5 [Source:HGNC Symbol;Acc:28763]
ENSE00001676795	ENSG00000198836	OPA1	protein_coding	3	q29	-4.8779	0.111599	0	< 1.0E-07	0.548767	optic atrophy 1 (autosomal dominant) [Source:HGNC Symbol;Acc:8140]
ENSE00001024592	ENSG00000198758	EPS8L3	protein_coding	1	p13.3	-4.87264	0.11169	0	< 1.0E-07	0.548954	EPS8-like 3 [Source:HGNC Symbol;Acc:21297]
ENSE00001403068	ENSG00000197702	PARVA	protein_coding	11	p15.3	-4.13818	0.14305	0	< 1.0E-07	0.5492	parvin, alpha [Source:HGNC Symbol;Acc:14652]
ENSE00001088129	ENSG00000164880	INTS1	protein_coding	7	p22.3	-4.84771	0.111447	0	< 1.0E-07	0.55109	integrator complex subunit 1 [Source:HGNC Symbol;Acc:24555]
ENSE00001859345	ENSG00000164880	INTS1	protein_coding	7	p22.3	-4.84771	0.111447	0	< 1.0E-07	0.55109	integrator complex subunit 1 [Source:HGNC Symbol;Acc:24555]
ENSE00001615110	ENSG00000126838	PZP	protein_coding	12	p13.31	-4.10912	0.143162	0	< 1.0E-07	0.55134	pregnancy-zone protein [Source:HGNC Symbol;Acc:9750]
ENSE00001700540	ENSG00000130635	COL5A1	protein_coding	9	q34.3	-5.27714	0.0968535	0	< 1.0E-07	0.55142	collagen, type V, alpha 1 [Source:HGNC Symbol;Acc:2209]
ENSE00001701581	ENSG00000130635	COL5A1	protein_coding	9	q34.3	-5.27714	0.0968535	0	< 1.0E-07	0.55142	collagen, type V, alpha 1 [Source:HGNC Symbol;Acc:2209]
ENSE00001048756	ENSG00000104892	KLC3	protein_coding	19	q13.32	-4.69965	0.116803	0	< 1.0E-07	0.551506	kinesin light chain 3 [Source:HGNC Symbol;Acc:20717]
ENSE00001869958	ENSG00000104892	KLC3	protein_coding	19	q13.32	-4.69965	0.116803	0	< 1.0E-07	0.551506	kinesin light chain 3 [Source:HGNC Symbol;Acc:20717]
ENSE00001790262	ENSG00000019991	HGF	protein_coding	7	q21.11	-4.05115	0.145906	0	< 1.0E-07	0.551724	hepatocyte growth factor (hepapoietin A; scatter factor) [Source:HGNC Symbol;Acc:4893]
ENSE00002003209	ENSG00000019991	HGF	protein_coding	7	q21.11	-4.05115	0.145906	0	< 1.0E-07	0.551724	hepatocyte growth factor (hepapoietin A; scatter factor) [Source:HGNC Symbol;Acc:4893]
ENSE00002018659	ENSG00000019991	HGF	protein_coding	7	q21.11	-4.05115	0.145906	0	< 1.0E-07	0.551724	hepatocyte growth factor (hepapoietin A; scatter factor) [Source:HGNC Symbol;Acc:4893]
ENSE00001612393	ENSG00000082293	COL19A1	protein_coding	6	q13	-5.09271	0.102517	0	< 1.0E-07	0.551868	collagen, type XIX, alpha 1 [Source:HGNC Symbol;Acc:2196]
ENSE00001639558	ENSG00000116350	SFRS4	protein_coding	1	p35.3	-4.63984	0.118846	0	< 1.0E-07	0.552059	splicing factor, arginine/serine-rich 4 [Source:HGNC Symbol;Acc:10786]
ENSE00001887438	ENSG00000158793	NIT1	protein_coding	1	q23.3	-4.48618	0.124995	0	< 1.0E-07	0.552366	nitrilase 1 [Source:HGNC Symbol;Acc:7828]
ENSE00000959622	ENSG00000143369	ECM1	protein_coding	1	q21.2	-4.75825	0.114062	0	< 1.0E-07	0.552399	extracellular matrix protein 1 [Source:HGNC Symbol;Acc:3153]
ENSE00001909055	ENSG00000143369	ECM1	protein_coding	1	q21.2	-4.75825	0.114062	0	< 1.0E-07	0.552399	extracellular matrix protein 1 [Source:HGNC Symbol;Acc:3153]
ENSE00001414018	ENSG00000214944	ARHGEF28	protein_coding	5	q13.2	-4.04457	0.145659	0	< 1.0E-07	0.552639	Rho-guanine nucleotide exchange factor (p190RhoGEF) [Source:UniProtKB/Swiss-Prot;Acc:Q8N1W1]
ENSE00001815263	ENSG00000121774	KHDRBS1	protein_coding	1	p35.1	-5.24667	0.0971886	0	< 1.0E-07	0.552645	KH domain containing, RNA binding, signal transduction associated 1 [Source:HGNC Symbol;Acc:18116]
ENSE00001662572	ENSG00000197894	ADH5	protein_coding	4	q23	-4.70445	0.115741	0	< 1.0E-07	0.553082	alcohol dehydrogenase 5 (class III), chi polypeptide [Source:HGNC Symbol;Acc:253]
ENSE00001278238	ENSG00000167608	TMC4	protein_coding	19	q13.42	-5.42139	0.0916778	0	< 1.0E-07	0.553176	transmembrane channel-like 4 [Source:HGNC Symbol;Acc:22998]
ENSE00001743905	ENSG00000167608	TMC4	protein_coding	19	q13.42	-5.42139	0.0916778	0	< 1.0E-07	0.553176	transmembrane channel-like 4 [Source:HGNC Symbol;Acc:22998]
ENSE00001764137	ENSG00000167608	TMC4	protein_coding	19	q13.42	-5.42139	0.0916778	0	< 1.0E-07	0.553176	transmembrane channel-like 4 [Source:HGNC Symbol;Acc:22998]
ENSE00001188328	ENSG00000126091	ST3GAL3	protein_coding	1	p34.1	-4.36406	0.129784	0	< 1.0E-07	0.553289	ST3 beta-galactoside alpha-2,3-sialyltransferase 3 [Source:HGNC Symbol;Acc:10866]
ENSE00001860321	ENSG00000126091	ST3GAL3	protein_coding	1	p34.1	-4.36406	0.129784	0	< 1.0E-07	0.553289	ST3 beta-galactoside alpha-2,3-sialyltransferase 3 [Source:HGNC Symbol;Acc:10866]
ENSE00001912803	ENSG00000126091	ST3GAL3	protein_coding	1	p34.1	-4.36406	0.129784	0	< 1.0E-07	0.553289	ST3 beta-galactoside alpha-2,3-sialyltransferase 3 [Source:HGNC Symbol;Acc:10866]
ENSE00001827462	ENSG00000116525	TRIM62	protein_coding	1	p35.1	-4.62707	0.118639	0	< 1.0E-07	0.55333	tripartite motif-containing 62 [Source:HGNC Symbol;Acc:25574]
ENSE00001620716	ENSG00000160305	DIP2A	protein_coding	21	q22.3	-4.16745	0.138922	0	< 1.0E-07	0.553438	DIP2 disco-interacting protein 2 homolog A (Drosophila) [Source:HGNC Symbol;Acc:17217]
ENSE00001913772	ENSG00000160305	DIP2A	protein_coding	21	q22.3	-4.16745	0.138922	0	< 1.0E-07	0.553438	DIP2 disco-interacting protein 2 homolog A (Drosophila) [Source:HGNC Symbol;Acc:17217]
ENSE00001683541	ENSG00000130635	COL5A1	protein_coding	9	q34.3	-4.34726	0.130132	0	< 1.0E-07	0.55397	collagen, type V, alpha 1 [Source:HGNC Symbol;Acc:2209]
ENSE00001701853	ENSG00000130635	COL5A1	protein_coding	9	q34.3	-4.34726	0.130132	0	< 1.0E-07	0.55397	collagen, type V, alpha 1 [Source:HGNC Symbol;Acc:2209]
ENSE00001371105	ENSG00000147507	LYN	protein_coding	8	q12.1	-4.9833	0.105022	0	< 1.0E-07	0.554145	v-yes-1 Yamaguchi sarcoma viral related oncogene homolog [Source:HGNC Symbol;Acc:6735]
ENSE00001334157	ENSG00000067560	RHOA	protein_coding	3	p21.31	-4.99002	0.104415	0	< 1.0E-07	0.554869	ras homolog gene family, member A [Source:HGNC Symbol;Acc:667]
ENSE00001238772	ENSG00000163885	CCDC37	protein_coding	3	q21.3	-3.96531	0.148391	0	< 1.0E-07	0.554917	coiled-coil domain containing 37 [Source:HGNC Symbol;Acc:26842]
ENSE00001619243	ENSG00000118058	MLL	protein_coding	11	q23.3	-3.98058	0.147387	0	< 1.0E-07	0.555195	myeloid/lymphoid or mixed-lineage leukemia (trithorax homolog, Drosophila) [Source:HGNC Symbol;Acc:7132]
ENSE00001799616	ENSG00000118058	MLL	protein_coding	11	q23.3	-3.98058	0.147387	0	< 1.0E-07	0.555195	myeloid/lymphoid or mixed-lineage leukemia (trithorax homolog, Drosophila) [Source:HGNC Symbol;Acc:7132]
ENSE00001605019	ENSG00000227507	LTB	protein_coding	6	p21.33	-4.59685	0.118512	0	< 1.0E-07	0.555698	Lymphotoxin-beta (LT-beta)(Tumor necrosis factor C)(TNF-C)(Tumor necrosis factor ligand superfamily member 3) [Source:UniProtKB/Swiss-Prot;Acc:Q06643]
ENSE00001802728	ENSG00000227507	LTB	protein_coding	6	p21.33	-4.59685	0.118512	0	< 1.0E-07	0.555698	Lymphotoxin-beta (LT-beta)(Tumor necrosis factor C)(TNF-C)(Tumor necrosis factor ligand superfamily member 3) [Source:UniProtKB/Swiss-Prot;Acc:Q06643]
ENSE00001874178	ENSG00000227507	LTB	protein_coding	6	p21.33	-4.59685	0.118512	0	< 1.0E-07	0.555698	Lymphotoxin-beta (LT-beta)(Tumor necrosis factor C)(TNF-C)(Tumor necrosis factor ligand superfamily member 3) [Source:UniProtKB/Swiss-Prot;Acc:Q06643]
ENSE00001759780	ENSG00000184640	SEPT9	protein_coding	17		-3.91257	0.150671	0	< 1.0E-07	0.555833	septin 9 [Source:HGNC Symbol;Acc:7323]
ENSE00001457721	ENSG00000142949	PTPRF	protein_coding	1	p34.2	-4.57068	0.119416	0	< 1.0E-07	0.555965	protein tyrosine phosphatase, receptor type, F [Source:HGNC Symbol;Acc:9670]
ENSE00000854935	ENSG00000125388	GRK4	protein_coding	4	p16.3	-4.43679	0.124795	0	< 1.0E-07	0.556329	G protein-coupled receptor kinase 4 [Source:HGNC Symbol;Acc:4543]
ENSE00001020485	ENSG00000166167	BTRC	protein_coding	10	q24.32	-4.30281	0.130724	0	< 1.0E-07	0.556342	beta-transducin repeat containing [Source:HGNC Symbol;Acc:1144]
ENSE00001875269	ENSG00000166167	BTRC	protein_coding	10	q24.32	-4.30281	0.130724	0	< 1.0E-07	0.556342	beta-transducin repeat containing [Source:HGNC Symbol;Acc:1144]
ENSE00001943632	ENSG00000166167	BTRC	protein_coding	10	q24.32	-4.30281	0.130724	0	< 1.0E-07	0.556342	beta-transducin repeat containing [Source:HGNC Symbol;Acc:1144]
ENSE00001564551	ENSG00000137106	GRHPR	protein_coding	9	p13.2	-4.83921	0.108911	0	< 1.0E-07	0.55638	glyoxylate reductase/hydroxypyruvate reductase [Source:HGNC Symbol;Acc:4570]
ENSE00001435879	ENSG00000185619	PCGF3	protein_coding	4	p16.3	-5.36011	0.0918314	0	< 1.0E-07	0.556573	polycomb group ring finger 3 [Source:HGNC Symbol;Acc:10066]
ENSE00001798220	ENSG00000185619	PCGF3	protein_coding	4	p16.3	-5.36011	0.0918314	0	< 1.0E-07	0.556573	polycomb group ring finger 3 [Source:HGNC Symbol;Acc:10066]
ENSE00001822593	ENSG00000185619	PCGF3	protein_coding	4	p16.3	-5.36011	0.0918314	0	< 1.0E-07	0.556573	polycomb group ring finger 3 [Source:HGNC Symbol;Acc:10066]
ENSE00001954691	ENSG00000185619	PCGF3	protein_coding	4	p16.3	-5.36011	0.0918314	0	< 1.0E-07	0.556573	polycomb group ring finger 3 [Source:HGNC Symbol;Acc:10066]
ENSE00001323307	ENSG00000140525	FANCI	protein_coding	15	q26.1	-4.38897	0.126557	0	< 1.0E-07	0.556862	Fanconi anemia, complementation group I [Source:HGNC Symbol;Acc:25568]
ENSE00000942582	ENSG00000140332	TLE3	protein_coding	15	q23	-4.22822	0.13368	0	< 1.0E-07	0.557178	transducin-like enhancer of split 3 (E(sp1) homolog, Drosophila) [Source:HGNC Symbol;Acc:11839]
ENSE00001948030	ENSG00000154803	FLCN	protein_coding	17	p11.2	-4.72961	0.112416	0	< 1.0E-07	0.557377	folliculin [Source:HGNC Symbol;Acc:27310]
ENSE00001742756	ENSG00000144619	CNTN4	protein_coding	3		-4.77277	0.110799	0	< 1.0E-07	0.557385	contactin 4 [Source:HGNC Symbol;Acc:2174]
ENSE00001784079	ENSG00000144619	CNTN4	protein_coding	3		-4.77277	0.110799	0	< 1.0E-07	0.557385	contactin 4 [Source:HGNC Symbol;Acc:2174]
ENSE00001605638	ENSG00000223423	TARM1	protein_coding	19	q13.42	-4.4461	0.123727	0	< 1.0E-07	0.557475	T cell-interacting, activating receptor on myeloid cells 1 [Source:HGNC Symbol;Acc:37250]
ENSE00000952672	ENSG00000142173	COL6A2	protein_coding	21	q22.3	-5.46242	0.0883521	0	< 1.0E-07	0.557681	collagen, type VI, alpha 2 [Source:HGNC Symbol;Acc:2212]
ENSE00001836169	ENSG00000142173	COL6A2	protein_coding	21	q22.3	-5.46242	0.0883521	0	< 1.0E-07	0.557681	collagen, type VI, alpha 2 [Source:HGNC Symbol;Acc:2212]
ENSE00001432341	ENSG00000167130	DOLPP1	protein_coding	9	q34.11	-4.32988	0.128379	0	< 1.0E-07	0.558208	dolichyl pyrophosphate phosphatase 1 [Source:HGNC Symbol;Acc:29565]
ENSE00001559152	ENSG00000167130	DOLPP1	protein_coding	9	q34.11	-4.32988	0.128379	0	< 1.0E-07	0.558208	dolichyl pyrophosphate phosphatase 1 [Source:HGNC Symbol;Acc:29565]
ENSE00001918381	ENSG00000167130	DOLPP1	protein_coding	9	q34.11	-4.32988	0.128379	0	< 1.0E-07	0.558208	dolichyl pyrophosphate phosphatase 1 [Source:HGNC Symbol;Acc:29565]
ENSE00001670929	ENSG00000141736	ERBB2	protein_coding	17	q12	-3.93722	0.14775	0	< 1.0E-07	0.558213	v-erb-b2 erythroblastic leukemia viral oncogene homolog 2, neuro/glioblastoma derived oncogene homolog (avian) [Source:HGNC Symbol;Acc:3430]
ENSE00001690182	ENSG00000144560	VGLL4	protein_coding	3	p25.3	-4.43291	0.123551	0	< 1.0E-07	0.558745	vestigial like 4 (Drosophila) [Source:HGNC Symbol;Acc:28966]
ENSE00001952539	ENSG00000196372	ASB13	protein_coding	10	p15.1	-4.42405	0.123918	0	< 1.0E-07	0.558767	ankyrin repeat and SOCS box-containing 13 [Source:HGNC Symbol;Acc:19765]
ENSE00001871158	ENSG00000100129	EIF3L	protein_coding	22	q13.1	-4.2543	0.131334	0	< 1.0E-07	0.559025	eukaryotic translation initiation factor 3, subunit L [Source:HGNC Symbol;Acc:18138]
ENSE00001312767	ENSG00000171612	SLC25A33	protein_coding	1	p36.22	-4.46862	0.121818	0	< 1.0E-07	0.559126	solute carrier family 25, member 33 [Source:HGNC Symbol;Acc:29681]
ENSE00002004097	ENSG00000082684	SEMA5B	protein_coding	3	q21.1	-5.54842	0.0852767	0	< 1.0E-07	0.559152	sema domain, seven thrombospondin repeats (type 1 and type 1-like), transmembrane domain (TM) and short cytoplasmic domain, (semaphorin) 5B [Source:HGNC Symbol;Acc:10737]
ENSE00002009330	ENSG00000082684	SEMA5B	protein_coding	3	q21.1	-5.54842	0.0852767	0	< 1.0E-07	0.559152	sema domain, seven thrombospondin repeats (type 1 and type 1-like), transmembrane domain (TM) and short cytoplasmic domain, (semaphorin) 5B [Source:HGNC Symbol;Acc:10737]
ENSE00001623568	ENSG00000128513	POT1	protein_coding	7	q31.33	-3.99842	0.143752	0	< 1.0E-07	0.559341	POT1 protection of telomeres 1 homolog (S. pombe) [Source:HGNC Symbol;Acc:17284]
ENSE00001671410	ENSG00000128513	POT1	protein_coding	7	q31.33	-3.99842	0.143752	0	< 1.0E-07	0.559341	POT1 protection of telomeres 1 homolog (S. pombe) [Source:HGNC Symbol;Acc:17284]
ENSE00001313811	ENSG00000132932	ATP8A2	protein_coding	13	q12.13	-4.60232	0.116232	0	< 1.0E-07	0.559362	ATPase, aminophospholipid transporter-like, class I, type 8A, member 2 [Source:HGNC Symbol;Acc:13533]
ENSE00001852378	ENSG00000132932	ATP8A2	protein_coding	13	q12.13	-4.60232	0.116232	0	< 1.0E-07	0.559362	ATPase, aminophospholipid transporter-like, class I, type 8A, member 2 [Source:HGNC Symbol;Acc:13533]
ENSE00001523702	ENSG00000102897	LYRM1	protein_coding	16	p12.3	-3.95599	0.145802	0	< 1.0E-07	0.559645	LYR motif containing 1 [Source:HGNC Symbol;Acc:25074]
ENSE00001324704	ENSG00000184634	MED12	protein_coding	X	q13.1	-4.23013	0.132023	0	< 1.0E-07	0.559745	mediator complex subunit 12 [Source:HGNC Symbol;Acc:11957]
ENSE00001839272	ENSG00000136522	MRPL47	protein_coding	3	q26.33	-4.30869	0.128396	0	< 1.0E-07	0.559775	mitochondrial ribosomal protein L47 [Source:HGNC Symbol;Acc:16652]
ENSE00001870688	ENSG00000136522	MRPL47	protein_coding	3	q26.33	-4.30869	0.128396	0	< 1.0E-07	0.559775	mitochondrial ribosomal protein L47 [Source:HGNC Symbol;Acc:16652]
ENSE00001896349	ENSG00000136522	MRPL47	protein_coding	3	q26.33	-4.30869	0.128396	0	< 1.0E-07	0.559775	mitochondrial ribosomal protein L47 [Source:HGNC Symbol;Acc:16652]
ENSE00001957190	ENSG00000136522	MRPL47	protein_coding	3	q26.33	-4.30869	0.128396	0	< 1.0E-07	0.559775	mitochondrial ribosomal protein L47 [Source:HGNC Symbol;Acc:16652]
ENSE00001156210	ENSG00000158483	FAM86C	protein_coding	11	q13.4	-4.31406	0.127983	0	< 1.0E-07	0.560061	family with sequence similarity 86, member C [Source:HGNC Symbol;Acc:25561]
ENSE00001387289	ENSG00000188037	CLCN1	protein_coding	7	q34	-4.43158	0.122295	0	< 1.0E-07	0.561004	chloride channel 1, skeletal muscle [Source:HGNC Symbol;Acc:2019]
ENSE00001159292	ENSG00000118960	HS1BP3	protein_coding	2	p24.1	-5.12402	0.0966312	0	< 1.0E-07	0.561471	HCLS1 binding protein 3 [Source:HGNC Symbol;Acc:24979]
ENSE00001360773	ENSG00000154175	ABI3BP	protein_coding	3	q12.2	-4.13172	0.135618	0	< 1.0E-07	0.56154	ABI family, member 3 (NESH) binding protein [Source:HGNC Symbol;Acc:17265]
ENSE00001846279	ENSG00000154175	ABI3BP	protein_coding	3	q12.2	-4.13172	0.135618	0	< 1.0E-07	0.56154	ABI family, member 3 (NESH) binding protein [Source:HGNC Symbol;Acc:17265]
ENSE00001850915	ENSG00000154175	ABI3BP	protein_coding	3	q12.2	-4.13172	0.135618	0	< 1.0E-07	0.56154	ABI family, member 3 (NESH) binding protein [Source:HGNC Symbol;Acc:17265]
ENSE00001875117	ENSG00000154175	ABI3BP	protein_coding	3	q12.2	-4.13172	0.135618	0	< 1.0E-07	0.56154	ABI family, member 3 (NESH) binding protein [Source:HGNC Symbol;Acc:17265]
ENSE00001128116	ENSG00000170464	DNAJC18	protein_coding	5	q31.2	-4.75488	0.109139	0	< 1.0E-07	0.561671	DnaJ (Hsp40) homolog, subfamily C, member 18 [Source:HGNC Symbol;Acc:28429]
ENSE00001852290	ENSG00000125166	GOT2	protein_coding	16	q21	-4.5736	0.116059	0	< 1.0E-07	0.561703	glutamic-oxaloacetic transaminase 2, mitochondrial (aspartate aminotransferase 2) [Source:HGNC Symbol;Acc:4433]
ENSE00001891399	ENSG00000125166	GOT2	protein_coding	16	q21	-4.5736	0.116059	0	< 1.0E-07	0.561703	glutamic-oxaloacetic transaminase 2, mitochondrial (aspartate aminotransferase 2) [Source:HGNC Symbol;Acc:4433]
ENSE00001662325	ENSG00000204356	RDBP	protein_coding	6	p21.33	-4.19455	0.13238	0	< 1.0E-07	0.561899	microRNA 1236 [Source:HGNC Symbol;Acc:33925]
ENSE00001728896	ENSG00000204356	RDBP	protein_coding	6	p21.33	-4.19455	0.13238	0	< 1.0E-07	0.561899	microRNA 1236 [Source:HGNC Symbol;Acc:33925]
ENSE00001798852	ENSG00000204356	RDBP	protein_coding	6	p21.33	-4.19455	0.13238	0	< 1.0E-07	0.561899	microRNA 1236 [Source:HGNC Symbol;Acc:33925]
ENSE00001903014	ENSG00000204356	RDBP	protein_coding	6	p21.33	-4.19455	0.13238	0	< 1.0E-07	0.561899	microRNA 1236 [Source:HGNC Symbol;Acc:33925]
ENSE00001994359	ENSG00000204356	RDBP	protein_coding	6	p21.33	-4.19455	0.13238	0	< 1.0E-07	0.561899	microRNA 1236 [Source:HGNC Symbol;Acc:33925]
ENSE00002000295	ENSG00000204356	RDBP	protein_coding	6	p21.33	-4.19455	0.13238	0	< 1.0E-07	0.561899	microRNA 1236 [Source:HGNC Symbol;Acc:33925]
ENSE00001160509	ENSG00000170876	TMEM43	protein_coding	3	p25.1	-4.58074	0.115631	0	< 1.0E-07	0.561961	transmembrane protein 43 [Source:HGNC Symbol;Acc:28472]
ENSE00001745830	ENSG00000115275	MOGS	protein_coding	2	p13.1	-4.73996	0.109422	0	< 1.0E-07	0.562166	mannosyl-oligosaccharide glucosidase [Source:HGNC Symbol;Acc:24862]
ENSE00001628432	ENSG00000140092	FBLN5	protein_coding	14	q32.12	-3.94973	0.144308	0	< 1.0E-07	0.562454	fibulin 5 [Source:HGNC Symbol;Acc:3602]
ENSE00001660457	ENSG00000173809	TDRD12	protein_coding	19	q13.11	-4.0254	0.140356	0	< 1.0E-07	0.562456	tudor domain containing 12 [Source:HGNC Symbol;Acc:25044]
ENSE00001691931	ENSG00000173809	TDRD12	protein_coding	19	q13.11	-4.0254	0.140356	0	< 1.0E-07	0.562456	tudor domain containing 12 [Source:HGNC Symbol;Acc:25044]
ENSE00001617588	ENSG00000197586	ENTPD6	protein_coding	20	p11.21	-4.08786	0.137107	0	< 1.0E-07	0.562613	ectonucleoside triphosphate diphosphohydrolase 6 (putative function) [Source:HGNC Symbol;Acc:3368]
ENSE00001655416	ENSG00000197586	ENTPD6	protein_coding	20	p11.21	-4.08786	0.137107	0	< 1.0E-07	0.562613	ectonucleoside triphosphate diphosphohydrolase 6 (putative function) [Source:HGNC Symbol;Acc:3368]
ENSE00001886342	ENSG00000147010	SH3KBP1	protein_coding	X	p22.12	-5.16696	0.0945335	0	< 1.0E-07	0.562975	SH3-domain kinase binding protein 1 [Source:HGNC Symbol;Acc:13867]
ENSE00001606363	ENSG00000144040	SFXN5	protein_coding	2	p13.2	-4.35437	0.124463	0	< 1.0E-07	0.562986	sideroflexin 5 [Source:HGNC Symbol;Acc:16073]
ENSE00001638137	ENSG00000144040	SFXN5	protein_coding	2	p13.2	-4.35437	0.124463	0	< 1.0E-07	0.562986	sideroflexin 5 [Source:HGNC Symbol;Acc:16073]
ENSE00001823288	ENSG00000144040	SFXN5	protein_coding	2	p13.2	-4.35437	0.124463	0	< 1.0E-07	0.562986	sideroflexin 5 [Source:HGNC Symbol;Acc:16073]
ENSE00001883094	ENSG00000144040	SFXN5	protein_coding	2	p13.2	-4.35437	0.124463	0	< 1.0E-07	0.562986	sideroflexin 5 [Source:HGNC Symbol;Acc:16073]
ENSE00001556810	ENSG00000136247	ZDHHC4	protein_coding	7	p22.1	-4.01087	0.140342	0	< 1.0E-07	0.563648	zinc finger, DHHC-type containing 4 [Source:HGNC Symbol;Acc:18471]
ENSE00000799128	ENSG00000102984	ZNF821	protein_coding	16	q22.2	-4.41093	0.121417	0	< 1.0E-07	0.564028	zinc finger protein 821 [Source:HGNC Symbol;Acc:28043]
ENSE00001363406	ENSG00000006282	SPATA20	protein_coding	17	q21.33	-4.98197	0.0999403	0	< 1.0E-07	0.564044	spermatogenesis associated 20 [Source:HGNC Symbol;Acc:26125]
ENSE00001603500	ENSG00000149260	CAPN5	protein_coding	11	q13.5	-4.44975	0.119723	0	< 1.0E-07	0.564134	calpain 5 [Source:HGNC Symbol;Acc:1482]
ENSE00001948406	ENSG00000176978	DPP7	protein_coding	9	q34.3	-4.452	0.119574	0	< 1.0E-07	0.56423	dipeptidyl-peptidase 7 [Source:HGNC Symbol;Acc:14892]
ENSE00001117766	ENSG00000167862	ICT1	protein_coding	17	q25.1	-4.22157	0.129601	0	< 1.0E-07	0.564387	immature colon carcinoma transcript 1 [Source:HGNC Symbol;Acc:5359]
ENSE00001018896	ENSG00000145358	DDIT4L	protein_coding	4	q24	-4.40313	0.121199	0	< 1.0E-07	0.564976	DNA-damage-inducible transcript 4-like [Source:HGNC Symbol;Acc:30555]
ENSE00001524412	ENSG00000171476	HOPX	protein_coding	4	q12	-4.30137	0.125624	0	< 1.0E-07	0.564978	HOP homeobox [Source:HGNC Symbol;Acc:24961]
ENSE00001759204	ENSG00000125414	MYH2	protein_coding	17	p13.1	-5.07457	0.0961969	0	< 1.0E-07	0.56547	myosin, heavy chain 2, skeletal muscle, adult [Source:HGNC Symbol;Acc:7572]
ENSE00001194766	ENSG00000196091	MYBPC1	protein_coding	12	q23.2	-4.9705	0.0994175	0	< 1.0E-07	0.565807	myosin binding protein C, slow type [Source:HGNC Symbol;Acc:7549]
ENSE00001947942	ENSG00000108292	MLLT6	protein_coding	17	q12	-4.37795	0.121738	0	< 1.0E-07	0.565897	myeloid/lymphoid or mixed-lineage leukemia (trithorax homolog, Drosophila); translocated to, 6 [Source:HGNC Symbol;Acc:7138]
ENSE00001455084	ENSG00000172348	RCAN2	protein_coding	6		-4.40831	0.120303	0	< 1.0E-07	0.566144	regulator of calcineurin 2 [Source:HGNC Symbol;Acc:3041]
ENSE00000874199	ENSG00000127616	SMARCA4	protein_coding	19	p13.2	-4.65168	0.110466	0	< 1.0E-07	0.566321	SWI/SNF related, matrix associated, actin dependent regulator of chromatin, subfamily a, member 4 [Source:HGNC Symbol;Acc:11100]
ENSE00001578901	ENSG00000003393	ALS2	protein_coding	2	q33.1	-4.02028	0.138072	0	< 1.0E-07	0.566462	amyotrophic lateral sclerosis 2 (juvenile) [Source:HGNC Symbol;Acc:443]
ENSE00001883051	ENSG00000003393	ALS2	protein_coding	2	q33.1	-4.02028	0.138072	0	< 1.0E-07	0.566462	amyotrophic lateral sclerosis 2 (juvenile) [Source:HGNC Symbol;Acc:443]
ENSE00001519648	ENSG00000122432	SPATA1	protein_coding	1	p22.3	-4.61214	0.111827	0	< 1.0E-07	0.566594	spermatogenesis associated 1 [Source:HGNC Symbol;Acc:14682]
ENSE00001865926	ENSG00000122432	SPATA1	protein_coding	1	p22.3	-4.61214	0.111827	0	< 1.0E-07	0.566594	spermatogenesis associated 1 [Source:HGNC Symbol;Acc:14682]
ENSE00001907355	ENSG00000122432	SPATA1	protein_coding	1	p22.3	-4.61214	0.111827	0	< 1.0E-07	0.566594	spermatogenesis associated 1 [Source:HGNC Symbol;Acc:14682]
ENSE00001925313	ENSG00000166228	PCBD1	protein_coding	10	q22.1	-3.99335	0.139335	0	< 1.0E-07	0.566638	pterin-4 alpha-carbinolamine dehydratase/dimerization cofactor of hepatocyte nuclear factor 1 alpha [Source:HGNC Symbol;Acc:8646]
ENSE00001456002	ENSG00000124201	ZNFX1	protein_coding	20	q13.13	-5.38103	0.0862929	0	< 1.0E-07	0.566892	zinc finger, NFX1-type containing 1 [Source:HGNC Symbol;Acc:29271]
ENSE00001086701	ENSG00000164692	COL1A2	protein_coding	7	q21.3	-4.82121	0.103944	0	< 1.0E-07	0.566927	collagen, type I, alpha 2 [Source:HGNC Symbol;Acc:2198]
ENSE00000893693	ENSG00000104946	TBC1D17	protein_coding	19	q13.33	-4.53841	0.114505	0	< 1.0E-07	0.566966	TBC1 domain family, member 17 [Source:HGNC Symbol;Acc:25699]
ENSE00001681593	ENSG00000132640	BTBD3	protein_coding	20	p12.2	-4.66373	0.109529	0	< 1.0E-07	0.567201	BTB (POZ) domain containing 3 [Source:HGNC Symbol;Acc:15854]
ENSE00001769984	ENSG00000132640	BTBD3	protein_coding	20	p12.2	-4.66373	0.109529	0	< 1.0E-07	0.567201	BTB (POZ) domain containing 3 [Source:HGNC Symbol;Acc:15854]
ENSE00001526206	ENSG00000047249	ATP6V1H	protein_coding	8	q11.23	-4.40422	0.119723	0	< 1.0E-07	0.567448	ATPase, H+ transporting, lysosomal 50/57kDa, V1 subunit H [Source:HGNC Symbol;Acc:18303]
ENSE00001555768	ENSG00000132640	BTBD3	protein_coding	20	p12.2	-4.3248	0.122827	0	< 1.0E-07	0.567965	BTB (POZ) domain containing 3 [Source:HGNC Symbol;Acc:15854]
ENSE00001562877	ENSG00000132640	BTBD3	protein_coding	20	p12.2	-4.3248	0.122827	0	< 1.0E-07	0.567965	BTB (POZ) domain containing 3 [Source:HGNC Symbol;Acc:15854]
ENSE00001930741	ENSG00000087460	GNAS	protein_coding	20	q13.32	-4.96693	0.09831	0	< 1.0E-07	0.568201	GNAS complex locus [Source:HGNC Symbol;Acc:4392]
ENSE00001764278	ENSG00000122390	NAT15	protein_coding	16	p13.3	-4.7474	0.105865	0	< 1.0E-07	0.568271	N-acetyltransferase 15 (GCN5-related, putative) [Source:HGNC Symbol;Acc:25875]
ENSE00001363971	ENSG00000107937	GTPBP4	protein_coding	10	p15.3	-4.88425	0.100949	0	< 1.0E-07	0.568471	GTP binding protein 4 [Source:HGNC Symbol;Acc:21535]
ENSE00001455503	ENSG00000096384	HSP90AB1	protein_coding	6	p21.1	-4.08464	0.133579	0	< 1.0E-07	0.568517	heat shock protein 90kDa alpha (cytosolic), class B member 1 [Source:HGNC Symbol;Acc:5258]
ENSE00000949224	ENSG00000141497	ZMYND15	protein_coding	17	p13.2	-5.1564	0.0920571	0	< 1.0E-07	0.568647	zinc finger, MYND-type containing 15 [Source:HGNC Symbol;Acc:20997]
ENSE00000853362	ENSG00000105559	PLEKHA4	protein_coding	19	q13.33	-4.34266	0.121553	0	< 1.0E-07	0.568816	pleckstrin homology domain containing, family A (phosphoinositide binding specific) member 4 [Source:HGNC Symbol;Acc:14339]
ENSE00001453751	ENSG00000076770	MBNL3	protein_coding	X	q26.2	-4.11834	0.131696	0	< 1.0E-07	0.568924	muscleblind-like 3 (Drosophila) [Source:HGNC Symbol;Acc:20564]
ENSE00001677700	ENSG00000076770	MBNL3	protein_coding	X	q26.2	-4.11834	0.131696	0	< 1.0E-07	0.568924	muscleblind-like 3 (Drosophila) [Source:HGNC Symbol;Acc:20564]
ENSE00001330751	ENSG00000110811	GPR162	protein_coding	12	p13.31	-4.88487	0.10069	0	< 1.0E-07	0.568929	leprecan-like 2 [Source:HGNC Symbol;Acc:19318]
ENSE00001473482	ENSG00000130985	UBA1	protein_coding	X	p11.23	-4.02908	0.135974	0	< 1.0E-07	0.569081	ubiquitin-like modifier activating enzyme 1 [Source:HGNC Symbol;Acc:12469]
ENSE00001704880	ENSG00000130985	UBA1	protein_coding	X	p11.23	-4.02908	0.135974	0	< 1.0E-07	0.569081	ubiquitin-like modifier activating enzyme 1 [Source:HGNC Symbol;Acc:12469]
ENSE00001510081	ENSG00000011485	PPP5C	protein_coding	19	q13.32	-4.20354	0.127568	0	< 1.0E-07	0.56913	protein phosphatase 5, catalytic subunit [Source:HGNC Symbol;Acc:9322]
ENSE00001821246	ENSG00000123130	ACOT9	protein_coding	X	p22.11	-4.40041	0.118853	0	< 1.0E-07	0.569234	acyl-CoA thioesterase 9 [Source:HGNC Symbol;Acc:17152]
ENSE00001217761	ENSG00000065923	SLC9A7	protein_coding	X	p11.23	-4.34857	0.121005	0	< 1.0E-07	0.56932	solute carrier family 9 (sodium/hydrogen exchanger), member 7 [Source:HGNC Symbol;Acc:17123]
ENSE00001824008	ENSG00000065923	SLC9A7	protein_coding	X	p11.23	-4.34857	0.121005	0	< 1.0E-07	0.56932	solute carrier family 9 (sodium/hydrogen exchanger), member 7 [Source:HGNC Symbol;Acc:17123]
ENSE00000744979	ENSG00000167881	SRP68	protein_coding	17	q25.1	-4.04596	0.134796	0	< 1.0E-07	0.569619	signal recognition particle 68kDa [Source:HGNC Symbol;Acc:11302]
ENSE00001926017	ENSG00000115806	GORASP2	protein_coding	2	q31.1	-4.15564	0.129396	0	< 1.0E-07	0.569788	golgi reassembly stacking protein 2, 55kDa [Source:HGNC Symbol;Acc:17500]
ENSE00001784714	ENSG00000128567	PODXL	protein_coding	7	q32.3	-5.05226	0.0939111	0	< 1.0E-07	0.571445	podocalyxin-like [Source:HGNC Symbol;Acc:9171]
ENSE00001847109	ENSG00000128567	PODXL	protein_coding	7	q32.3	-5.05226	0.0939111	0	< 1.0E-07	0.571445	podocalyxin-like [Source:HGNC Symbol;Acc:9171]
ENSE00001851949	ENSG00000128567	PODXL	protein_coding	7	q32.3	-5.05226	0.0939111	0	< 1.0E-07	0.571445	podocalyxin-like [Source:HGNC Symbol;Acc:9171]
ENSE00001049296	ENSG00000084636	COL16A1	protein_coding	1	p35.2	-5.61133	0.0779824	0	< 1.0E-07	0.571464	collagen, type XVI, alpha 1 [Source:HGNC Symbol;Acc:2193]
ENSE00001695851	ENSG00000163171	CDC42EP3	protein_coding	2	p22.2	-4.32784	0.120308	0	< 1.0E-07	0.572046	CDC42 effector protein (Rho GTPase binding) 3 [Source:HGNC Symbol;Acc:16943]
ENSE00001597290	ENSG00000163803	PLB1	protein_coding	2	p23.2	-4.0721	0.131925	0	< 1.0E-07	0.57217	phospholipase B1 [Source:HGNC Symbol;Acc:30041]
ENSE00001643772	ENSG00000163803	PLB1	protein_coding	2	p23.2	-4.0721	0.131925	0	< 1.0E-07	0.57217	phospholipase B1 [Source:HGNC Symbol;Acc:30041]
ENSE00001427228	ENSG00000173210	ABLIM3	protein_coding	5	q32	-4.3127	0.120877	0	< 1.0E-07	0.57219	actin binding LIM protein family, member 3 [Source:HGNC Symbol;Acc:29132]
ENSE00001511941	ENSG00000198836	OPA1	protein_coding	3	q29	-4.71935	0.104772	0	< 1.0E-07	0.572214	optic atrophy 1 (autosomal dominant) [Source:HGNC Symbol;Acc:8140]
ENSE00001602502	ENSG00000185619	PCGF3	protein_coding	4	p16.3	-5.11064	0.0916455	0	< 1.0E-07	0.572337	polycomb group ring finger 3 [Source:HGNC Symbol;Acc:10066]
ENSE00001875286	ENSG00000185619	PCGF3	protein_coding	4	p16.3	-5.11064	0.0916455	0	< 1.0E-07	0.572337	polycomb group ring finger 3 [Source:HGNC Symbol;Acc:10066]
ENSE00001364112	ENSG00000181378	CCDC108	protein_coding	2	q35	-4.29594	0.121242	0	< 1.0E-07	0.572809	coiled-coil domain containing 108 [Source:HGNC Symbol;Acc:25325]
ENSE00000904383	ENSG00000132464	ENAM	protein_coding	4	q13.3	-4.25942	0.122822	0	< 1.0E-07	0.572851	enamelin [Source:HGNC Symbol;Acc:3344]
ENSE00001114859	ENSG00000167608	TMC4	protein_coding	19	q13.42	-4.09907	0.130153	0	< 1.0E-07	0.572935	transmembrane channel-like 4 [Source:HGNC Symbol;Acc:22998]
ENSE00001934580	ENSG00000167608	TMC4	protein_coding	19	q13.42	-4.09907	0.130153	0	< 1.0E-07	0.572935	transmembrane channel-like 4 [Source:HGNC Symbol;Acc:22998]
ENSE00001357669	ENSG00000146828	SLC12A9	protein_coding	7	q22.1	-4.69096	0.1051	0	< 1.0E-07	0.573527	solute carrier family 12 (potassium/chloride transporters), member 9 [Source:HGNC Symbol;Acc:17435]
ENSE00001612551	ENSG00000146828	SLC12A9	protein_coding	7	q22.1	-4.69096	0.1051	0	< 1.0E-07	0.573527	solute carrier family 12 (potassium/chloride transporters), member 9 [Source:HGNC Symbol;Acc:17435]
ENSE00001777351	ENSG00000146828	SLC12A9	protein_coding	7	q22.1	-4.69096	0.1051	0	< 1.0E-07	0.573527	solute carrier family 12 (potassium/chloride transporters), member 9 [Source:HGNC Symbol;Acc:17435]
ENSE00001227599	ENSG00000177455	CD19	protein_coding	16	p11.2	-4.2692	0.121691	0	< 1.0E-07	0.574037	CD19 molecule [Source:HGNC Symbol;Acc:1633]
ENSE00001698145	ENSG00000132507	EIF5A	protein_coding	17	p13.1	-4.89765	0.0974225	0	< 1.0E-07	0.574427	eukaryotic translation initiation factor 5A-like 1 [Source:HGNC Symbol;Acc:17419]
ENSE00001124397	ENSG00000169021	UQCRFS1	protein_coding	19	q12	-4.62482	0.106868	0	< 1.0E-07	0.574774	ubiquinol-cytochrome c reductase, Rieske iron-sulfur polypeptide 1 [Source:HGNC Symbol;Acc:12587]
ENSE00000739117	ENSG00000121053	EPX	protein_coding	17	q22	-4.34324	0.11788	0	< 1.0E-07	0.575099	eosinophil peroxidase [Source:HGNC Symbol;Acc:3423]
ENSE00001758307	ENSG00000085760	MTIF2	protein_coding	2	p16.1	-4.43083	0.11396	0	< 1.0E-07	0.575605	mitochondrial translational initiation factor 2 [Source:HGNC Symbol;Acc:7441]
ENSE00001444848	ENSG00000112425	EPM2A	protein_coding	6	q24.3	-4.82517	0.0989875	0	< 1.0E-07	0.576135	epilepsy, progressive myoclonus type 2A, Lafora disease (laforin) [Source:HGNC Symbol;Acc:3413]
ENSE00000659908	ENSG00000100605	ITPK1	protein_coding	14	q32.12	-4.25323	0.121116	0	< 1.0E-07	0.576206	inositol 1,3,4-triphosphate 5/6 kinase [Source:HGNC Symbol;Acc:6177]
ENSE00001326742	ENSG00000160223	ICOSLG	protein_coding	21	q22.3	-3.9835	0.133686	0	< 1.0E-07	0.576353	inducible T-cell co-stimulator ligand [Source:HGNC Symbol;Acc:17087]
ENSE00001884276	ENSG00000160223	ICOSLG	protein_coding	21	q22.3	-3.9835	0.133686	0	< 1.0E-07	0.576353	inducible T-cell co-stimulator ligand [Source:HGNC Symbol;Acc:17087]
ENSE00001212574	ENSG00000147174	ACRC	protein_coding	X	q13.1	-4.52964	0.109511	0	< 1.0E-07	0.576558	acidic repeat containing [Source:HGNC Symbol;Acc:15805]
ENSE00001486320	ENSG00000018236	CNTN1	protein_coding	12	q12	-4.40021	0.114534	0	< 1.0E-07	0.576797	contactin 1 [Source:HGNC Symbol;Acc:2171]
ENSE00001430534	ENSG00000178904	DPY19L3	protein_coding	19	q13.11	-3.99664	0.132371	0	< 1.0E-07	0.577405	dpy-19-like 3 (C. elegans) [Source:HGNC Symbol;Acc:27120]
ENSE00000976198	ENSG00000106012	IQCE	protein_coding	7	p22.3	-4.31331	0.117814	0	< 1.0E-07	0.577409	IQ motif containing E [Source:HGNC Symbol;Acc:29171]
ENSE00001665901	ENSG00000106012	IQCE	protein_coding	7	p22.3	-4.31331	0.117814	0	< 1.0E-07	0.577409	IQ motif containing E [Source:HGNC Symbol;Acc:29171]
ENSE00001938959	ENSG00000106012	IQCE	protein_coding	7	p22.3	-4.31331	0.117814	0	< 1.0E-07	0.577409	IQ motif containing E [Source:HGNC Symbol;Acc:29171]
ENSE00001765451	ENSG00000160299	PCNT	protein_coding	21	q22.3	-4.58013	0.107013	0	< 1.0E-07	0.577591	pericentrin [Source:HGNC Symbol;Acc:16068]
ENSE00001848707	ENSG00000160299	PCNT	protein_coding	21	q22.3	-4.58013	0.107013	0	< 1.0E-07	0.577591	pericentrin [Source:HGNC Symbol;Acc:16068]
ENSE00001468167	ENSG00000101346	POFUT1	protein_coding	20	q11.21	-4.32678	0.117099	0	< 1.0E-07	0.577656	microRNA 1825 [Source:HGNC Symbol;Acc:35389]
ENSE00000944356	ENSG00000140675	SLC5A2	protein_coding	16	p11.2	-4.30244	0.11781	0	< 1.0E-07	0.578215	solute carrier family 5 (sodium/glucose cotransporter), member 2 [Source:HGNC Symbol;Acc:11037]
ENSE00000802199	ENSG00000118900	UBN1	protein_coding	16	p13.3	-4.17263	0.1231	0	< 1.0E-07	0.578925	ubinuclein 1 [Source:HGNC Symbol;Acc:12506]
ENSE00001562518	ENSG00000185340	GAS2L1	protein_coding	22	q12.2	-4.30123	0.117411	0	< 1.0E-07	0.578993	growth arrest-specific 2 like 1 [Source:HGNC Symbol;Acc:16955]
ENSE00001053104	ENSG00000076928	ARHGEF1	protein_coding	19	q13.2	-4.39041	0.113666	0	< 1.0E-07	0.579032	Rho guanine nucleotide exchange factor (GEF) 1 [Source:HGNC Symbol;Acc:681]
ENSE00001383449	ENSG00000076928	ARHGEF1	protein_coding	19	q13.2	-4.39041	0.113666	0	< 1.0E-07	0.579032	Rho guanine nucleotide exchange factor (GEF) 1 [Source:HGNC Symbol;Acc:681]
ENSE00001510354	ENSG00000076928	ARHGEF1	protein_coding	19	q13.2	-4.39041	0.113666	0	< 1.0E-07	0.579032	Rho guanine nucleotide exchange factor (GEF) 1 [Source:HGNC Symbol;Acc:681]
ENSE00001640948	ENSG00000196498	NCOR2	protein_coding	12	q24.31	-4.65504	0.103451	0	< 1.0E-07	0.579047	nuclear receptor co-repressor 2 [Source:HGNC Symbol;Acc:7673]
ENSE00001649430	ENSG00000196498	NCOR2	protein_coding	12	q24.31	-4.65504	0.103451	0	< 1.0E-07	0.579047	nuclear receptor co-repressor 2 [Source:HGNC Symbol;Acc:7673]
ENSE00001514917	ENSG00000105865	DUS4L	protein_coding	7	q22.3	-4.25726	0.119052	0	< 1.0E-07	0.579424	dihydrouridine synthase 4-like (S. cerevisiae) [Source:HGNC Symbol;Acc:21517]
ENSE00001011292	ENSG00000153531	ADPRHL1	protein_coding	13	q34	-5.20402	0.0854034	0	< 1.0E-07	0.579432	ADP-ribosylhydrolase like 1 [Source:HGNC Symbol;Acc:21303]
ENSE00001118946	ENSG00000167981	ZNF597	protein_coding	16	p13.3	-4.17405	0.122559	0	< 1.0E-07	0.579724	zinc finger protein 597 [Source:HGNC Symbol;Acc:26573]
ENSE00001088144	ENSG00000164867	NOS3	protein_coding	7	q36.1	-4.75957	0.0992797	0	< 1.0E-07	0.579912	nitric oxide synthase 3 (endothelial cell) [Source:HGNC Symbol;Acc:7876]
ENSE00001616331	ENSG00000140398	NEIL1	protein_coding	15	q24.2	-4.45163	0.110596	0	< 1.0E-07	0.580107	nei endonuclease VIII-like 1 (E. coli) [Source:HGNC Symbol;Acc:18448]
ENSE00001646938	ENSG00000140398	NEIL1	protein_coding	15	q24.2	-4.45163	0.110596	0	< 1.0E-07	0.580107	nei endonuclease VIII-like 1 (E. coli) [Source:HGNC Symbol;Acc:18448]
ENSE00001708317	ENSG00000105928	DFNA5	protein_coding	7	p15.3	-4.92157	0.0937024	0	< 1.0E-07	0.58019	deafness, autosomal dominant 5 [Source:HGNC Symbol;Acc:2810]
ENSE00001367597	ENSG00000185591	SP1	protein_coding	12	q13.13	-4.17962	0.122006	0	< 1.0E-07	0.580232	Sp1 transcription factor [Source:HGNC Symbol;Acc:11205]
ENSE00000711542	ENSG00000035928	RFC1	protein_coding	4	p14	-4.65415	0.102771	0	< 1.0E-07	0.580379	replication factor C (activator 1) 1, 145kDa [Source:HGNC Symbol;Acc:9969]
ENSE00001453810	ENSG00000123728	RAP2C	protein_coding	X	q26.2	-4.54082	0.106911	0	< 1.0E-07	0.580505	RAP2C, member of RAS oncogene family [Source:HGNC Symbol;Acc:21165]
ENSE00001860768	ENSG00000123728	RAP2C	protein_coding	X	q26.2	-4.54082	0.106911	0	< 1.0E-07	0.580505	RAP2C, member of RAS oncogene family [Source:HGNC Symbol;Acc:21165]
ENSE00000856670	ENSG00000101161	PRPF6	protein_coding	20	q13.33	-4.08786	0.125981	0	< 1.0E-07	0.580632	PRP6 pre-mRNA processing factor 6 homolog (S. cerevisiae) [Source:HGNC Symbol;Acc:15860]
ENSE00001491433	ENSG00000154162	CDH12	protein_coding	5	p14.3	-4.10908	0.124934	0	< 1.0E-07	0.580724	cadherin 12, type 2 (N-cadherin 2) [Source:HGNC Symbol;Acc:1751]
ENSE00001202297	ENSG00000152942	RAD17	protein_coding	5	q13.2	-4.8209	0.096549	0	< 1.0E-07	0.581133	RAD17 homolog (S. pombe) [Source:HGNC Symbol;Acc:9807]
ENSE00001753685	ENSG00000132024	CC2D1A	protein_coding	19	p13.12	-4.15145	0.122592	0	< 1.0E-07	0.581383	coiled-coil and C2 domain containing 1A [Source:HGNC Symbol;Acc:30237]
ENSE00001778554	ENSG00000132024	CC2D1A	protein_coding	19	p13.12	-4.15145	0.122592	0	< 1.0E-07	0.581383	coiled-coil and C2 domain containing 1A [Source:HGNC Symbol;Acc:30237]
ENSE00001460961	ENSG00000148200	NR6A1	protein_coding	9	q33.3	-4.08446	0.125668	0	< 1.0E-07	0.581409	nuclear receptor subfamily 6, group A, member 1 [Source:HGNC Symbol;Acc:7985]
ENSE00001922839	ENSG00000148200	NR6A1	protein_coding	9	q33.3	-4.08446	0.125668	0	< 1.0E-07	0.581409	nuclear receptor subfamily 6, group A, member 1 [Source:HGNC Symbol;Acc:7985]
ENSE00001922945	ENSG00000148200	NR6A1	protein_coding	9	q33.3	-4.08446	0.125668	0	< 1.0E-07	0.581409	nuclear receptor subfamily 6, group A, member 1 [Source:HGNC Symbol;Acc:7985]
ENSE00001992971	ENSG00000072210	ALDH3A2	protein_coding	17	p11.2	-4.08734	0.125252	0	< 1.0E-07	0.581872	aldehyde dehydrogenase 3 family, member A2 [Source:HGNC Symbol;Acc:403]
ENSE00001993341	ENSG00000072210	ALDH3A2	protein_coding	17	p11.2	-4.08734	0.125252	0	< 1.0E-07	0.581872	aldehyde dehydrogenase 3 family, member A2 [Source:HGNC Symbol;Acc:403]
ENSE00001902761	ENSG00000067606	PRKCZ	protein_coding	1	p36.33	-4.40391	0.1115	0	< 1.0E-07	0.581894	protein kinase C, zeta [Source:HGNC Symbol;Acc:9412]
ENSE00001683575	ENSG00000163359	COL6A3	protein_coding	2	q37.3	-4.26398	0.11731	0	< 1.0E-07	0.581913	collagen, type VI, alpha 3 [Source:HGNC Symbol;Acc:2213]
ENSE00001065382	ENSG00000079277	MKNK1	protein_coding	1	p33	-4.38705	0.111974	0	< 1.0E-07	0.582261	MAP kinase interacting serine/threonine kinase 1 [Source:HGNC Symbol;Acc:7110]
ENSE00001912660	ENSG00000079277	MKNK1	protein_coding	1	p33	-4.38705	0.111974	0	< 1.0E-07	0.582261	MAP kinase interacting serine/threonine kinase 1 [Source:HGNC Symbol;Acc:7110]
ENSE00001188594	ENSG00000130811	EIF3G	protein_coding	19	p13.2	-3.95543	0.131347	0	< 1.0E-07	0.582317	eukaryotic translation initiation factor 3, subunit G [Source:HGNC Symbol;Acc:3274]
ENSE00001408859	ENSG00000173698	GPR64	protein_coding	X	p22.13	-4.64354	0.101948	0	< 1.0E-07	0.582639	G protein-coupled receptor 64 [Source:HGNC Symbol;Acc:4516]
ENSE00001526595	ENSG00000122386	ZNF205	protein_coding	16	p13.3	-4.59899	0.103262	0	< 1.0E-07	0.583219	zinc finger protein 205 [Source:HGNC Symbol;Acc:12996]
ENSE00001942893	ENSG00000122386	ZNF205	protein_coding	16	p13.3	-4.59899	0.103262	0	< 1.0E-07	0.583219	zinc finger protein 205 [Source:HGNC Symbol;Acc:12996]
ENSE00001433875	ENSG00000142156	COL6A1	protein_coding	21	q22.3	-5.24602	0.0822936	0	< 1.0E-07	0.583446	collagen, type VI, alpha 1 [Source:HGNC Symbol;Acc:2211]
ENSE00001688406	ENSG00000088881	EBF4	protein_coding	20	p13	-3.99099	0.128811	0	< 1.0E-07	0.583574	early B-cell factor 4 [Source:HGNC Symbol;Acc:29278]
ENSE00001904307	ENSG00000088881	EBF4	protein_coding	20	p13	-3.99099	0.128811	0	< 1.0E-07	0.583574	early B-cell factor 4 [Source:HGNC Symbol;Acc:29278]
ENSE00001513796	ENSG00000008283	CYB561	protein_coding	17	q23.3	-4.18876	0.119512	0	< 1.0E-07	0.583754	cytochrome b-561 [Source:HGNC Symbol;Acc:2571]
ENSE00001108443	ENSG00000131831	RAI2	protein_coding	X	p22.13	-4.61208	0.102441	0	< 1.0E-07	0.583855	retinoic acid induced 2 [Source:HGNC Symbol;Acc:9835]
ENSE00001626908	ENSG00000131831	RAI2	protein_coding	X	p22.13	-4.61208	0.102441	0	< 1.0E-07	0.583855	retinoic acid induced 2 [Source:HGNC Symbol;Acc:9835]
ENSE00001781757	ENSG00000131831	RAI2	protein_coding	X	p22.13	-4.61208	0.102441	0	< 1.0E-07	0.583855	retinoic acid induced 2 [Source:HGNC Symbol;Acc:9835]
ENSE00001428966	ENSG00000065534	MYLK	protein_coding	3	q21.1	-4.64242	0.101085	0	< 1.0E-07	0.584338	myosin light chain kinase [Source:HGNC Symbol;Acc:7590]
ENSE00001825308	ENSG00000152894	PTPRK	protein_coding	6	q22.33	-4.05916	0.125067	0	< 1.0E-07	0.584352	protein tyrosine phosphatase, receptor type, K [Source:HGNC Symbol;Acc:9674]
ENSE00001146167	ENSG00000060339	CCAR1	protein_coding	10	q21.3	-4.14627	0.121028	0	< 1.0E-07	0.584397	cell division cycle and apoptosis regulator 1 [Source:HGNC Symbol;Acc:24236]
ENSE00001088120	ENSG00000164867	NOS3	protein_coding	7	q36.1	-4.33831	0.112672	0	< 1.0E-07	0.584543	nitric oxide synthase 3 (endothelial cell) [Source:HGNC Symbol;Acc:7876]
ENSE00001451039	ENSG00000135338	LCA5	protein_coding	6	q14.1	-4.29279	0.114547	0	< 1.0E-07	0.584574	Leber congenital amaurosis 5 [Source:HGNC Symbol;Acc:31923]
ENSE00001734094	ENSG00000159840	ZYX	protein_coding	7	q34	-4.04672	0.125512	0	< 1.0E-07	0.584584	zyxin [Source:HGNC Symbol;Acc:13200]
ENSE00001742242	ENSG00000159840	ZYX	protein_coding	7	q34	-4.04672	0.125512	0	< 1.0E-07	0.584584	zyxin [Source:HGNC Symbol;Acc:13200]
ENSE00001591830	ENSG00000113296	THBS4	protein_coding	5	q14.1	-4.14264	0.120969	0	< 1.0E-07	0.584772	thrombospondin 4 [Source:HGNC Symbol;Acc:11788]
ENSE00001829039	ENSG00000134755	DSC2	protein_coding	18	q12.1	-3.96988	0.128779	0	< 1.0E-07	0.585289	desmocollin 2 [Source:HGNC Symbol;Acc:3036]
ENSE00001372409	ENSG00000198753	PLXNB3	protein_coding	X	q28	-4.00847	0.126851	0	< 1.0E-07	0.585377	plexin B3 [Source:HGNC Symbol;Acc:9105]
ENSE00001537358	ENSG00000180509	KCNE1	protein_coding	21	q22.12	-4.27522	0.114551	0	< 1.0E-07	0.585853	potassium voltage-gated channel, Isk-related family, member 1 [Source:HGNC Symbol;Acc:6240]
ENSE00001423284	ENSG00000167311	ART5	protein_coding	11	p15.4	-3.91434	0.131087	0	< 1.0E-07	0.586011	ADP-ribosyltransferase 5 [Source:HGNC Symbol;Acc:24049]
ENSE00001378836	ENSG00000106113	CRHR2	protein_coding	7	p14.3	-4.47891	0.106148	0	< 1.0E-07	0.586213	corticotropin releasing hormone receptor 2 [Source:HGNC Symbol;Acc:2358]
ENSE00001610240	ENSG00000106113	CRHR2	protein_coding	7	p14.3	-4.47891	0.106148	0	< 1.0E-07	0.586213	corticotropin releasing hormone receptor 2 [Source:HGNC Symbol;Acc:2358]
ENSE00001751146	ENSG00000106113	CRHR2	protein_coding	7	p14.3	-4.47891	0.106148	0	< 1.0E-07	0.586213	corticotropin releasing hormone receptor 2 [Source:HGNC Symbol;Acc:2358]
ENSE00001920295	ENSG00000106113	CRHR2	protein_coding	7	p14.3	-4.47891	0.106148	0	< 1.0E-07	0.586213	corticotropin releasing hormone receptor 2 [Source:HGNC Symbol;Acc:2358]
ENSE00001046747	ENSG00000140854	KATNB1	protein_coding	16	q21	-4.67771	0.0987339	0	< 1.0E-07	0.586408	katanin p80 (WD repeat containing) subunit B 1 [Source:HGNC Symbol;Acc:6217]
ENSE00001446585	ENSG00000152894	PTPRK	protein_coding	6	q22.33	-4.35171	0.111061	0	< 1.0E-07	0.586416	protein tyrosine phosphatase, receptor type, K [Source:HGNC Symbol;Acc:9674]
ENSE00001912106	ENSG00000114993	RTKN	protein_coding	2	p13.1	-4.31599	0.112264	0	< 1.0E-07	0.586876	rhotekin [Source:HGNC Symbol;Acc:10466]
ENSE00000947422	ENSG00000006025	OSBPL7	protein_coding	17	q21.32	-4.36152	0.110178	0	< 1.0E-07	0.587276	oxysterol binding protein-like 7 [Source:HGNC Symbol;Acc:16387]
ENSE00001498675	ENSG00000206561	COLQ	protein_coding	3	p25.1	-4.41371	0.108048	0	< 1.0E-07	0.587364	collagen-like tail subunit (single strand of homotrimer) of asymmetric acetylcholinesterase [Source:HGNC Symbol;Acc:2226]
ENSE00001743003	ENSG00000206561	COLQ	protein_coding	3	p25.1	-4.41371	0.108048	0	< 1.0E-07	0.587364	collagen-like tail subunit (single strand of homotrimer) of asymmetric acetylcholinesterase [Source:HGNC Symbol;Acc:2226]
ENSE00001546212	ENSG00000169218	RSPO1	protein_coding	1	p34.3	-5.21099	0.0813347	0	< 1.0E-07	0.587581	R-spondin homolog (Xenopus laevis) [Source:HGNC Symbol;Acc:21679]
ENSE00001546214	ENSG00000169218	RSPO1	protein_coding	1	p34.3	-5.21099	0.0813347	0	< 1.0E-07	0.587581	R-spondin homolog (Xenopus laevis) [Source:HGNC Symbol;Acc:21679]
ENSE00001258108	ENSG00000176658	MYO1D	protein_coding	17	q11.2	-4.10187	0.121049	0	< 1.0E-07	0.587735	myosin ID [Source:HGNC Symbol;Acc:7598]
ENSE00001768499	ENSG00000106089	STX1A	protein_coding	7	q11.23	-4.17071	0.117839	0	< 1.0E-07	0.587945	syntaxin 1A (brain) [Source:HGNC Symbol;Acc:11433]
ENSE00001838914	ENSG00000106089	STX1A	protein_coding	7	q11.23	-4.17071	0.117839	0	< 1.0E-07	0.587945	syntaxin 1A (brain) [Source:HGNC Symbol;Acc:11433]
ENSE00001872040	ENSG00000106089	STX1A	protein_coding	7	q11.23	-4.17071	0.117839	0	< 1.0E-07	0.587945	syntaxin 1A (brain) [Source:HGNC Symbol;Acc:11433]
ENSE00001757171	ENSG00000183570	PCBP3	protein_coding	21	q22.3	-4.1668	0.117896	0	< 1.0E-07	0.588142	poly(rC) binding protein 3 [Source:HGNC Symbol;Acc:8651]
ENSE00001953861	ENSG00000183570	PCBP3	protein_coding	21	q22.3	-4.1668	0.117896	0	< 1.0E-07	0.588142	poly(rC) binding protein 3 [Source:HGNC Symbol;Acc:8651]
ENSE00001751125	ENSG00000130635	COL5A1	protein_coding	9	q34.3	-5.27068	0.0793742	0	< 1.0E-07	0.588211	collagen, type V, alpha 1 [Source:HGNC Symbol;Acc:2209]
ENSE00001776421	ENSG00000130635	COL5A1	protein_coding	9	q34.3	-5.27068	0.0793742	0	< 1.0E-07	0.588211	collagen, type V, alpha 1 [Source:HGNC Symbol;Acc:2209]
ENSE00001671268	ENSG00000180061	TMEM150B	protein_coding	19	q13.42	-4.26549	0.113145	0	< 1.0E-07	0.589009	transmembrane protein 150B [Source:HGNC Symbol;Acc:34415]
ENSE00001750376	ENSG00000180061	TMEM150B	protein_coding	19	q13.42	-4.26549	0.113145	0	< 1.0E-07	0.589009	transmembrane protein 150B [Source:HGNC Symbol;Acc:34415]
ENSE00001709498	ENSG00000134371	CDC73	protein_coding	1	q31.2	-4.21806	0.115123	0	< 1.0E-07	0.58907	cell division cycle 73, Paf1/RNA polymerase II complex component, homolog (S. cerevisiae) [Source:HGNC Symbol;Acc:16783]
ENSE00001780666	ENSG00000134371	CDC73	protein_coding	1	q31.2	-4.21806	0.115123	0	< 1.0E-07	0.58907	cell division cycle 73, Paf1/RNA polymerase II complex component, homolog (S. cerevisiae) [Source:HGNC Symbol;Acc:16783]
ENSE00001797250	ENSG00000185187	SIGIRR	protein_coding	11	p15.5	-4.49992	0.103675	0	< 1.0E-07	0.589273	single immunoglobulin and toll-interleukin 1 receptor (TIR) domain [Source:HGNC Symbol;Acc:30575]
ENSE00001809347	ENSG00000130024	PHF10	protein_coding	6	q27	-4.67802	0.0972191	0	< 1.0E-07	0.589275	PHD finger protein 10 [Source:HGNC Symbol;Acc:18250]
ENSE00001732398	ENSG00000174306	ZHX3	protein_coding	20	q12	-4.28614	0.111678	0	< 1.0E-07	0.590069	zinc fingers and homeoboxes 3 [Source:HGNC Symbol;Acc:15935]
ENSE00001279512	ENSG00000152767	FARP1	protein_coding	13	q32.2	-4.25507	0.112973	0	< 1.0E-07	0.590071	FERM, RhoGEF (ARHGEF) and pleckstrin domain protein 1 (chondrocyte-derived) [Source:HGNC Symbol;Acc:3591]
ENSE00001101366	ENSG00000151348	EXT2	protein_coding	11	p11.2	-4.13883	0.117893	0	< 1.0E-07	0.590246	exostoses (multiple) 2 [Source:HGNC Symbol;Acc:3513]
ENSE00001214034	ENSG00000169436	COL22A1	protein_coding	8		-3.96854	0.125746	0	< 1.0E-07	0.5903	collagen, type XXII, alpha 1 [Source:HGNC Symbol;Acc:22989]
ENSE00001831850	ENSG00000164112	TMEM155	protein_coding	4	q27	-4.29694	0.111002	0	< 1.0E-07	0.590474	transmembrane protein 155 [Source:HGNC Symbol;Acc:26418]
ENSE00001784205	ENSG00000227304	TMEM150C	protein_coding	4	q21.22	-4.3992	0.10689	0	< 1.0E-07	0.590474	transmembrane protein 150C [Source:HGNC Symbol;Acc:37263]
ENSE00001552596	ENSG00000161638	ITGA5	protein_coding	12	q13.13	-4.29581	0.110871	0	< 1.0E-07	0.590785	integrin, alpha 5 (fibronectin receptor, alpha polypeptide) [Source:HGNC Symbol;Acc:6141]
ENSE00001761523	ENSG00000204536	CCHCR1	protein_coding	6	p21.33	-4.15472	0.116762	0	< 1.0E-07	0.590976	coiled-coil alpha-helical rod protein 1 [Source:HGNC Symbol;Acc:13930]
ENSE00001800138	ENSG00000204536	CCHCR1	protein_coding	6	p21.33	-4.15472	0.116762	0	< 1.0E-07	0.590976	coiled-coil alpha-helical rod protein 1 [Source:HGNC Symbol;Acc:13930]
ENSE00001872665	ENSG00000204536	CCHCR1	protein_coding	6	p21.33	-4.15472	0.116762	0	< 1.0E-07	0.590976	coiled-coil alpha-helical rod protein 1 [Source:HGNC Symbol;Acc:13930]
ENSE00001543517	ENSG00000154845	PPP4R1	protein_coding	18	p11.22	-4.61498	0.0983198	0	< 1.0E-07	0.591404	protein phosphatase 4, regulatory subunit 1 [Source:HGNC Symbol;Acc:9320]
ENSE00001330950	ENSG00000142459	EVI5L	protein_coding	19	p13.2	-4.90929	0.0883633	0	< 1.0E-07	0.59163	ecotropic viral integration site 5-like [Source:HGNC Symbol;Acc:30464]
ENSE00000867042	ENSG00000126759	CFP	protein_coding	X	p11.23	-4.13362	0.11721	0	< 1.0E-07	0.591796	complement factor properdin [Source:HGNC Symbol;Acc:8864]
ENSE00000959392	ENSG00000143341	HMCN1	protein_coding	1		-4.48723	0.102545	0	< 1.0E-07	0.592232	hemicentin 1 [Source:HGNC Symbol;Acc:19194]
ENSE00000717565	ENSG00000108292	MLLT6	protein_coding	17	q12	-3.92728	0.12637	0	< 1.0E-07	0.592537	myeloid/lymphoid or mixed-lineage leukemia (trithorax homolog, Drosophila); translocated to, 6 [Source:HGNC Symbol;Acc:7138]
ENSE00001937290	ENSG00000108292	MLLT6	protein_coding	17	q12	-3.92728	0.12637	0	< 1.0E-07	0.592537	myeloid/lymphoid or mixed-lineage leukemia (trithorax homolog, Drosophila); translocated to, 6 [Source:HGNC Symbol;Acc:7138]
ENSE00001594898	ENSG00000158865	SLC5A11	protein_coding	16	p12.1	-4.41978	0.104857	0	< 1.0E-07	0.592699	solute carrier family 5 (sodium/glucose cotransporter), member 11 [Source:HGNC Symbol;Acc:23091]
ENSE00001764244	ENSG00000158865	SLC5A11	protein_coding	16	p12.1	-4.41978	0.104857	0	< 1.0E-07	0.592699	solute carrier family 5 (sodium/glucose cotransporter), member 11 [Source:HGNC Symbol;Acc:23091]
ENSE00001834322	ENSG00000158865	SLC5A11	protein_coding	16	p12.1	-4.41978	0.104857	0	< 1.0E-07	0.592699	solute carrier family 5 (sodium/glucose cotransporter), member 11 [Source:HGNC Symbol;Acc:23091]
ENSE00001801986	ENSG00000099282	TSPAN15	protein_coding	10	q22.1	-4.16688	0.115214	0	< 1.0E-07	0.59271	tetraspanin 15 [Source:HGNC Symbol;Acc:23298]
ENSE00001822307	ENSG00000099282	TSPAN15	protein_coding	10	q22.1	-4.16688	0.115214	0	< 1.0E-07	0.59271	tetraspanin 15 [Source:HGNC Symbol;Acc:23298]
ENSE00001447413	ENSG00000130643	CALY	protein_coding	10	q26.3	-4.25595	0.111253	0	< 1.0E-07	0.593008	calcyon neuron-specific vesicular protein [Source:HGNC Symbol;Acc:17938]
ENSE00000855570	ENSG00000117115	PADI2	protein_coding	1	p36.13	-4.17307	0.114643	0	< 1.0E-07	0.593228	peptidyl arginine deiminase, type II [Source:HGNC Symbol;Acc:18341]
ENSE00001412275	ENSG00000213390	ARHGAP19	protein_coding	10	q24.1	-4.0497	0.120099	0	< 1.0E-07	0.5933	Rho GTPase activating protein 19 [Source:HGNC Symbol;Acc:23724]
ENSE00001911958	ENSG00000213390	ARHGAP19	protein_coding	10	q24.1	-4.0497	0.120099	0	< 1.0E-07	0.5933	Rho GTPase activating protein 19 [Source:HGNC Symbol;Acc:23724]
ENSE00001944173	ENSG00000213390	ARHGAP19	protein_coding	10	q24.1	-4.0497	0.120099	0	< 1.0E-07	0.5933	Rho GTPase activating protein 19 [Source:HGNC Symbol;Acc:23724]
ENSE00000676826	ENSG00000092445	TYRO3	protein_coding	15	q15.1	-3.9924	0.122572	0	< 1.0E-07	0.593623	TYRO3 protein tyrosine kinase [Source:HGNC Symbol;Acc:12446]
ENSE00001056310	ENSG00000099308	MAST3	protein_coding	19	p13.11	-5.12254	0.0806955	0	< 1.0E-07	0.594255	microtubule associated serine/threonine kinase 3 [Source:HGNC Symbol;Acc:19036]
ENSE00002012699	ENSG00000135596	MICAL1	protein_coding	6	q21	-4.133	0.115687	0	< 1.0E-07	0.59443	microtubule associated monoxygenase, calponin and LIM domain containing 1 [Source:HGNC Symbol;Acc:20619]
ENSE00002016450	ENSG00000135596	MICAL1	protein_coding	6	q21	-4.133	0.115687	0	< 1.0E-07	0.59443	microtubule associated monoxygenase, calponin and LIM domain containing 1 [Source:HGNC Symbol;Acc:20619]
ENSE00001767756	ENSG00000088538	DOCK3	protein_coding	3	p21.2	-4.17691	0.113748	0	< 1.0E-07	0.594482	dedicator of cytokinesis 3 [Source:HGNC Symbol;Acc:2989]
ENSE00001787494	ENSG00000088538	DOCK3	protein_coding	3	p21.2	-4.17691	0.113748	0	< 1.0E-07	0.594482	dedicator of cytokinesis 3 [Source:HGNC Symbol;Acc:2989]
ENSE00001920576	ENSG00000101132	PFDN4	protein_coding	20	q13.2	-4.39272	0.104867	0	< 1.0E-07	0.594584	prefoldin subunit 4 [Source:HGNC Symbol;Acc:8868]
ENSE00002005051	ENSG00000111962	UST	protein_coding	6	q25.1	-4.13729	0.115267	0	< 1.0E-07	0.594825	uronyl-2-sulfotransferase [Source:HGNC Symbol;Acc:17223]
ENSE00002006872	ENSG00000111962	UST	protein_coding	6	q25.1	-4.13729	0.115267	0	< 1.0E-07	0.594825	uronyl-2-sulfotransferase [Source:HGNC Symbol;Acc:17223]
ENSE00001468303	ENSG00000165025	SYK	protein_coding	9	q22.2	-4.01627	0.120712	0	< 1.0E-07	0.594847	spleen tyrosine kinase [Source:HGNC Symbol;Acc:11491]
ENSE00001235669	ENSG00000141013	GAS8	protein_coding	16	q24.3	-4.07857	0.11763	0	< 1.0E-07	0.595236	growth arrest-specific 8 [Source:HGNC Symbol;Acc:4166]
ENSE00001794080	ENSG00000172270	BSG	protein_coding	19	p13.3	-3.91275	0.125271	0	< 1.0E-07	0.595456	basigin (Ok blood group) [Source:HGNC Symbol;Acc:1116]
ENSE00001911758	ENSG00000148297	MED22	protein_coding	9	q34.2	-3.98561	0.121725	0	< 1.0E-07	0.595542	mediator complex subunit 22 [Source:HGNC Symbol;Acc:11477]
ENSE00001745083	ENSG00000139219	COL2A1	protein_coding	12	q13.11	-4.11164	0.115887	0	< 1.0E-07	0.595691	collagen, type II, alpha 1 [Source:HGNC Symbol;Acc:2200]
ENSE00001869411	ENSG00000139219	COL2A1	protein_coding	12	q13.11	-4.11164	0.115887	0	< 1.0E-07	0.595691	collagen, type II, alpha 1 [Source:HGNC Symbol;Acc:2200]
ENSE00001913688	ENSG00000104320	NBN	protein_coding	8	q21.3	-5.33585	0.0740451	0	< 1.0E-07	0.595995	nibrin [Source:HGNC Symbol;Acc:7652]
ENSE00001232401	ENSG00000198844	ARHGEF15	protein_coding	17	p13.1	-3.9842	0.12147	0	< 1.0E-07	0.59607	Rho guanine nucleotide exchange factor (GEF) 15 [Source:HGNC Symbol;Acc:15590]
ENSE00001949762	ENSG00000095585	BLNK	protein_coding	10	q24.1	-4.03937	0.118816	0	< 1.0E-07	0.596229	B-cell linker [Source:HGNC Symbol;Acc:14211]
ENSE00002006073	ENSG00000158296	SLC13A3	protein_coding	20	q13.12	-5.11154	0.0800111	0	< 1.0E-07	0.596364	solute carrier family 13 (sodium-dependent dicarboxylate transporter), member 3 [Source:HGNC Symbol;Acc:14430]
ENSE00002015321	ENSG00000158296	SLC13A3	protein_coding	20	q13.12	-5.11154	0.0800111	0	< 1.0E-07	0.596364	solute carrier family 13 (sodium-dependent dicarboxylate transporter), member 3 [Source:HGNC Symbol;Acc:14430]
ENSE00001927461	ENSG00000160190	SLC37A1	protein_coding	21	q22.3	-3.99129	0.120959	0	< 1.0E-07	0.596365	solute carrier family 37 (glycerol-3-phosphate transporter), member 1 [Source:HGNC Symbol;Acc:11024]
ENSE00001607636	ENSG00000165752	STK32C	protein_coding	10	q26.3	-4.18445	0.112302	0	< 1.0E-07	0.596421	serine/threonine kinase 32C [Source:HGNC Symbol;Acc:21332]
ENSE00001722308	ENSG00000165752	STK32C	protein_coding	10	q26.3	-4.18445	0.112302	0	< 1.0E-07	0.596421	serine/threonine kinase 32C [Source:HGNC Symbol;Acc:21332]
ENSE00001956649	ENSG00000165752	STK32C	protein_coding	10	q26.3	-4.18445	0.112302	0	< 1.0E-07	0.596421	serine/threonine kinase 32C [Source:HGNC Symbol;Acc:21332]
ENSE00001675173	ENSG00000049089	COL9A2	protein_coding	1	p34.2	-4.75808	0.0908072	0	< 1.0E-07	0.596446	collagen, type IX, alpha 2 [Source:HGNC Symbol;Acc:2218]
ENSE00001804930	ENSG00000049089	COL9A2	protein_coding	1	p34.2	-4.75808	0.0908072	0	< 1.0E-07	0.596446	collagen, type IX, alpha 2 [Source:HGNC Symbol;Acc:2218]
ENSE00001723191	ENSG00000133424	LARGE	protein_coding	22	q12.3	-4.6689	0.0937978	0	< 1.0E-07	0.59645	like-glycosyltransferase [Source:HGNC Symbol;Acc:6511]
ENSE00001731137	ENSG00000133424	LARGE	protein_coding	22	q12.3	-4.6689	0.0937978	0	< 1.0E-07	0.59645	like-glycosyltransferase [Source:HGNC Symbol;Acc:6511]
ENSE00002002308	ENSG00000185238	PRMT3	protein_coding	11	p15.1	-4.1023	0.115822	0	< 1.0E-07	0.596501	protein arginine methyltransferase 3 [Source:HGNC Symbol;Acc:30163]
ENSE00002005243	ENSG00000185238	PRMT3	protein_coding	11	p15.1	-4.1023	0.115822	0	< 1.0E-07	0.596501	protein arginine methyltransferase 3 [Source:HGNC Symbol;Acc:30163]
ENSE00001844051	ENSG00000144895	EIF2A	protein_coding	3	q25.1	-4.5682	0.0972274	0	< 1.0E-07	0.596621	eukaryotic translation initiation factor 2A, 65kDa [Source:HGNC Symbol;Acc:3254]
ENSE00001292868	ENSG00000125166	GOT2	protein_coding	16	q21	-4.17504	0.112449	0	< 1.0E-07	0.59686	glutamic-oxaloacetic transaminase 2, mitochondrial (aspartate aminotransferase 2) [Source:HGNC Symbol;Acc:4433]
ENSE00001836714	ENSG00000163710	PCOLCE2	protein_coding	3	q23	-4.23665	0.109578	0	< 1.0E-07	0.597346	procollagen C-endopeptidase enhancer 2 [Source:HGNC Symbol;Acc:8739]
ENSE00001851754	ENSG00000163710	PCOLCE2	protein_coding	3	q23	-4.23665	0.109578	0	< 1.0E-07	0.597346	procollagen C-endopeptidase enhancer 2 [Source:HGNC Symbol;Acc:8739]
ENSE00001911125	ENSG00000163710	PCOLCE2	protein_coding	3	q23	-4.23665	0.109578	0	< 1.0E-07	0.597346	procollagen C-endopeptidase enhancer 2 [Source:HGNC Symbol;Acc:8739]
ENSE00001577908	ENSG00000144331	ZNF385B	protein_coding	2		-5.02536	0.0817652	0	< 1.0E-07	0.597919	zinc finger protein 385B [Source:HGNC Symbol;Acc:26332]
ENSE00001289963	ENSG00000185033	SEMA4B	protein_coding	15	q26.1	-4.38887	0.103135	0	< 1.0E-07	0.597997	sema domain, immunoglobulin domain (Ig), transmembrane domain (TM) and short cytoplasmic domain, (semaphorin) 4B [Source:HGNC Symbol;Acc:10730]
ENSE00001532023	ENSG00000160200	CBS	protein_coding	21	q22.3	-4.44803	0.100775	0	< 1.0E-07	0.598204	cystathionine-beta-synthase [Source:HGNC Symbol;Acc:1550]
ENSE00001826787	ENSG00000160200	CBS	protein_coding	21	q22.3	-4.44803	0.100775	0	< 1.0E-07	0.598204	cystathionine-beta-synthase [Source:HGNC Symbol;Acc:1550]
ENSE00001400275	ENSG00000181029	TRAPPC5	protein_coding	19	p13.2	-4.28422	0.107126	0	< 1.0E-07	0.598241	trafficking protein particle complex 5 [Source:HGNC Symbol;Acc:23067]
ENSE00001609778	ENSG00000181029	TRAPPC5	protein_coding	19	p13.2	-4.28422	0.107126	0	< 1.0E-07	0.598241	trafficking protein particle complex 5 [Source:HGNC Symbol;Acc:23067]
ENSE00001466477	ENSG00000110274	CEP164	protein_coding	11	q23.3	-4.52236	0.0978434	0	< 1.0E-07	0.598564	centrosomal protein 164kDa [Source:HGNC Symbol;Acc:29182]
ENSE00001623338	ENSG00000108515	ENO3	protein_coding	17	p13.2	-4.48595	0.098922	0	< 1.0E-07	0.59903	enolase 3 (beta, muscle) [Source:HGNC Symbol;Acc:3354]
ENSE00001773656	ENSG00000108515	ENO3	protein_coding	17	p13.2	-4.48595	0.098922	0	< 1.0E-07	0.59903	enolase 3 (beta, muscle) [Source:HGNC Symbol;Acc:3354]
ENSE00001225335	ENSG00000160216	AGPAT3	protein_coding	21	q22.3	-4.24092	0.108388	0	< 1.0E-07	0.599128	1-acylglycerol-3-phosphate O-acyltransferase 3 [Source:HGNC Symbol;Acc:326]
ENSE00001950544	ENSG00000160216	AGPAT3	protein_coding	21	q22.3	-4.24092	0.108388	0	< 1.0E-07	0.599128	1-acylglycerol-3-phosphate O-acyltransferase 3 [Source:HGNC Symbol;Acc:326]
ENSE00001376356	ENSG00000148180	GSN	protein_coding	9	q33.2	-4.56846	0.0958375	0	< 1.0E-07	0.599235	gelsolin (amyloidosis, Finnish type) [Source:HGNC Symbol;Acc:4620]
ENSE00001704968	ENSG00000148180	GSN	protein_coding	9	q33.2	-4.56846	0.0958375	0	< 1.0E-07	0.599235	gelsolin (amyloidosis, Finnish type) [Source:HGNC Symbol;Acc:4620]
ENSE00001663392	ENSG00000181085	MAPK15	protein_coding	8	q24.3	-4.71165	0.0906802	0	< 1.0E-07	0.59971	mitogen-activated protein kinase 15 [Source:HGNC Symbol;Acc:24667]
ENSE00001676656	ENSG00000181085	MAPK15	protein_coding	8	q24.3	-4.71165	0.0906802	0	< 1.0E-07	0.59971	mitogen-activated protein kinase 15 [Source:HGNC Symbol;Acc:24667]
ENSE00001431646	ENSG00000180061	TMEM150B	protein_coding	19	q13.42	-4.14697	0.11185	0	< 1.0E-07	0.599967	transmembrane protein 150B [Source:HGNC Symbol;Acc:34415]
ENSE00001764676	ENSG00000196155	PLEKHG4	protein_coding	16	q22.1	-5.23832	0.0745957	0	< 1.0E-07	0.600458	pleckstrin homology domain containing, family G (with RhoGef domain) member 4 [Source:HGNC Symbol;Acc:24501]
ENSE00001703618	ENSG00000007541	PIGQ	protein_coding	16	p13.3	-4.1046	0.113388	0	< 1.0E-07	0.600473	phosphatidylinositol glycan anchor biosynthesis, class Q [Source:HGNC Symbol;Acc:14135]
ENSE00001917656	ENSG00000007541	PIGQ	protein_coding	16	p13.3	-4.1046	0.113388	0	< 1.0E-07	0.600473	phosphatidylinositol glycan anchor biosynthesis, class Q [Source:HGNC Symbol;Acc:14135]
ENSE00001547971	ENSG00000157214	STEAP2	protein_coding	7	q21.13	-4.07873	0.11447	0	< 1.0E-07	0.600566	six transmembrane epithelial antigen of the prostate 2 [Source:HGNC Symbol;Acc:17885]
ENSE00001138605	ENSG00000141279	NPEPPS	protein_coding	17	q21.32	-4.8791	0.0847232	0	< 1.0E-07	0.600895	aminopeptidase puromycin sensitive [Source:HGNC Symbol;Acc:7900]
ENSE00001835873	ENSG00000183386	FHL3	protein_coding	1	p34.3	-4.08516	0.113972	0	< 1.0E-07	0.60093	four and a half LIM domains 3 [Source:HGNC Symbol;Acc:3704]
ENSE00001683188	ENSG00000106351	AGFG2	protein_coding	7	q22.1	-4.32124	0.104086	0	< 1.0E-07	0.601039	ArfGAP with FG repeats 2 [Source:HGNC Symbol;Acc:5177]
ENSE00001712285	ENSG00000106351	AGFG2	protein_coding	7	q22.1	-4.32124	0.104086	0	< 1.0E-07	0.601039	ArfGAP with FG repeats 2 [Source:HGNC Symbol;Acc:5177]
ENSE00001551247	ENSG00000144895	EIF2A	protein_coding	3	q25.1	-4.71548	0.0898249	0	< 1.0E-07	0.601139	eukaryotic translation initiation factor 2A, 65kDa [Source:HGNC Symbol;Acc:3254]
ENSE00001834565	ENSG00000144895	EIF2A	protein_coding	3	q25.1	-4.71548	0.0898249	0	< 1.0E-07	0.601139	eukaryotic translation initiation factor 2A, 65kDa [Source:HGNC Symbol;Acc:3254]
ENSE00001847983	ENSG00000144895	EIF2A	protein_coding	3	q25.1	-4.71548	0.0898249	0	< 1.0E-07	0.601139	eukaryotic translation initiation factor 2A, 65kDa [Source:HGNC Symbol;Acc:3254]
ENSE00001871427	ENSG00000144895	EIF2A	protein_coding	3	q25.1	-4.71548	0.0898249	0	< 1.0E-07	0.601139	eukaryotic translation initiation factor 2A, 65kDa [Source:HGNC Symbol;Acc:3254]
ENSE00001880008	ENSG00000144895	EIF2A	protein_coding	3	q25.1	-4.71548	0.0898249	0	< 1.0E-07	0.601139	eukaryotic translation initiation factor 2A, 65kDa [Source:HGNC Symbol;Acc:3254]
ENSE00001915084	ENSG00000144895	EIF2A	protein_coding	3	q25.1	-4.71548	0.0898249	0	< 1.0E-07	0.601139	eukaryotic translation initiation factor 2A, 65kDa [Source:HGNC Symbol;Acc:3254]
ENSE00001274703	ENSG00000166402	TUB	protein_coding	11	p15.4	-4.15759	0.110711	0	< 1.0E-07	0.601152	tubby homolog (mouse) [Source:HGNC Symbol;Acc:12406]
ENSE00001683173	ENSG00000102178	UBL4A	protein_coding	X	q28	-3.93248	0.120792	0	< 1.0E-07	0.601197	ubiquitin-like 4A [Source:HGNC Symbol;Acc:12505]
ENSE00000858673	ENSG00000088881	EBF4	protein_coding	20	p13	-4.64007	0.0920181	0	< 1.0E-07	0.601792	early B-cell factor 4 [Source:HGNC Symbol;Acc:29278]
ENSE00001937334	ENSG00000088881	EBF4	protein_coding	20	p13	-4.64007	0.0920181	0	< 1.0E-07	0.601792	early B-cell factor 4 [Source:HGNC Symbol;Acc:29278]
ENSE00001451689	ENSG00000112695	COX7A2	protein_coding	6	q14.1	-4.69842	0.0899872	0	< 1.0E-07	0.601929	cytochrome c oxidase subunit VIIa polypeptide 2 (liver) [Source:HGNC Symbol;Acc:2288]
ENSE00001308353	ENSG00000070770	CSNK2A2	protein_coding	16	q21	-4.11532	0.111769	0	< 1.0E-07	0.602449	casein kinase 2, alpha prime polypeptide [Source:HGNC Symbol;Acc:2459]
ENSE00001637956	ENSG00000107404	DVL1	protein_coding	1	p36.33	-4.60286	0.0928964	0	< 1.0E-07	0.602556	dishevelled, dsh homolog 1 (Drosophila) [Source:HGNC Symbol;Acc:3084]
ENSE00001888070	ENSG00000162894	FAIM3	protein_coding	1	q32.1	-4.31263	0.103451	0	< 1.0E-07	0.602793	Fas apoptotic inhibitory molecule 3 [Source:HGNC Symbol;Acc:14315]
ENSE00000831428	ENSG00000085733	CTTN	protein_coding	11	q13.3	-4.04873	0.114471	0	< 1.0E-07	0.602822	cortactin [Source:HGNC Symbol;Acc:3338]
ENSE00001489982	ENSG00000153807	HOXA10	protein_coding	7	p15.2	-4.27936	0.104578	0	< 1.0E-07	0.603131	homeobox A10 [Source:HGNC Symbol;Acc:5100]
ENSE00001219351	ENSG00000168495	POLR3D	protein_coding	8	p21.3	-4.29586	0.103887	0	< 1.0E-07	0.603196	polymerase (RNA) III (DNA directed) polypeptide D, 44kDa [Source:HGNC Symbol;Acc:1080]
ENSE00001132009	ENSG00000161649	CD300LG	protein_coding	17	q21.31	-4.03242	0.114953	0	< 1.0E-07	0.603239	CD300 molecule-like family member g [Source:HGNC Symbol;Acc:30455]
ENSE00001523086	ENSG00000141027	NCOR1	protein_coding	17		-4.44059	0.0981909	0	< 1.0E-07	0.603498	nuclear receptor co-repressor 1 [Source:HGNC Symbol;Acc:7672]
ENSE00001993357	ENSG00000141027	NCOR1	protein_coding	17		-4.44059	0.0981909	0	< 1.0E-07	0.603498	nuclear receptor co-repressor 1 [Source:HGNC Symbol;Acc:7672]
ENSE00001999328	ENSG00000141027	NCOR1	protein_coding	17		-4.44059	0.0981909	0	< 1.0E-07	0.603498	nuclear receptor co-repressor 1 [Source:HGNC Symbol;Acc:7672]
ENSE00001877564	ENSG00000178057	NDUFAF3	protein_coding	3	p21.31	-4.15106	0.109538	0	< 1.0E-07	0.603667	NADH dehydrogenase (ubiquinone) 1 alpha subcomplex, assembly factor 3 [Source:HGNC Symbol;Acc:29918]
ENSE00001898153	ENSG00000148288	GBGT1	protein_coding	9	q34.2	-3.96199	0.11786	0	< 1.0E-07	0.603748	globoside alpha-1,3-N-acetylgalactosaminyltransferase 1 [Source:HGNC Symbol;Acc:20460]
ENSE00001555681	ENSG00000120798	NR2C1	protein_coding	12	q22	-4.19282	0.107666	0	< 1.0E-07	0.603885	nuclear receptor subfamily 2, group C, member 1 [Source:HGNC Symbol;Acc:7971]
ENSE00001776447	ENSG00000139323	WDR51B	protein_coding	12	q21.33	-4.55369	0.0938587	0	< 1.0E-07	0.603989	WD repeat domain 51B [Source:HGNC Symbol;Acc:30836]
ENSE00000892219	ENSG00000011304	PTBP1	protein_coding	19	p13.3	-4.26008	0.104712	0	< 1.0E-07	0.604267	polypyrimidine tract binding protein 1 [Source:HGNC Symbol;Acc:9583]
ENSE00001784011	ENSG00000026559	KCNG1	protein_coding	20	q13.13	-4.21079	0.106655	0	< 1.0E-07	0.604363	potassium voltage-gated channel, subfamily G, member 1 [Source:HGNC Symbol;Acc:6248]
ENSE00000767306	ENSG00000070808	CAMK2A	protein_coding	5	q32	-4.36406	0.100127	0	< 1.0E-07	0.60522	calcium/calmodulin-dependent protein kinase II alpha [Source:HGNC Symbol;Acc:1460]
ENSE00001027060	ENSG00000197467	COL13A1	protein_coding	10	q22.1	-4.62748	0.0903999	0	< 1.0E-07	0.605757	collagen, type XIII, alpha 1 [Source:HGNC Symbol;Acc:2190]
ENSE00001914663	ENSG00000197467	COL13A1	protein_coding	10	q22.1	-4.62748	0.0903999	0	< 1.0E-07	0.605757	collagen, type XIII, alpha 1 [Source:HGNC Symbol;Acc:2190]
ENSE00000676184	ENSG00000105397	TYK2	protein_coding	19	p13.2	-4.04174	0.112739	0	< 1.0E-07	0.606284	tyrosine kinase 2 [Source:HGNC Symbol;Acc:12440]
ENSE00001455783	ENSG00000054148	PHPT1	protein_coding	9	q34.3	-4.10802	0.10958	0	< 1.0E-07	0.606761	phosphohistidine phosphatase 1 [Source:HGNC Symbol;Acc:30033]
ENSE00001909443	ENSG00000054148	PHPT1	protein_coding	9	q34.3	-4.10802	0.10958	0	< 1.0E-07	0.606761	phosphohistidine phosphatase 1 [Source:HGNC Symbol;Acc:30033]
ENSE00001914566	ENSG00000054148	PHPT1	protein_coding	9	q34.3	-4.10802	0.10958	0	< 1.0E-07	0.606761	phosphohistidine phosphatase 1 [Source:HGNC Symbol;Acc:30033]
ENSE00000967251	ENSG00000154175	ABI3BP	protein_coding	3	q12.2	-4.51468	0.0937262	0	< 1.0E-07	0.606854	ABI family, member 3 (NESH) binding protein [Source:HGNC Symbol;Acc:17265]
ENSE00001937734	ENSG00000154175	ABI3BP	protein_coding	3	q12.2	-4.51468	0.0937262	0	< 1.0E-07	0.606854	ABI family, member 3 (NESH) binding protein [Source:HGNC Symbol;Acc:17265]
ENSE00001804913	ENSG00000181264	TMEM136	protein_coding	11	q23.3	-4.67086	0.0883755	0	< 1.0E-07	0.606882	transmembrane protein 136 [Source:HGNC Symbol;Acc:28280]
ENSE00001715004	ENSG00000060718	COL11A1	protein_coding	1	p21.1	-4.7543	0.085596	0	< 1.0E-07	0.607026	collagen, type XI, alpha 1 [Source:HGNC Symbol;Acc:2186]
ENSE00001787080	ENSG00000060718	COL11A1	protein_coding	1	p21.1	-4.7543	0.085596	0	< 1.0E-07	0.607026	collagen, type XI, alpha 1 [Source:HGNC Symbol;Acc:2186]
ENSE00001637353	ENSG00000187838	PLSCR3	protein_coding	17	p13.1	-4.39946	0.0976575	0	< 1.0E-07	0.607315	phospholipid scramblase 3 [Source:HGNC Symbol;Acc:16495]
ENSE00001310310	ENSG00000183032	SLC25A21	protein_coding	14	q13.3	-4.36289	0.0988134	0	< 1.0E-07	0.60771	solute carrier family 25 (mitochondrial oxodicarboxylate carrier), member 21 [Source:HGNC Symbol;Acc:14411]
ENSE00001317063	ENSG00000182134	TDRKH	protein_coding	1	q21.3	-4.00147	0.113672	0	< 1.0E-07	0.607739	tudor and KH domain containing [Source:HGNC Symbol;Acc:11713]
ENSE00001873732	ENSG00000086061	DNAJA1	protein_coding	9	p21.1	-4.59505	0.0904425	0	< 1.0E-07	0.607807	DnaJ (Hsp40) homolog, subfamily A, member 1 [Source:HGNC Symbol;Acc:5229]
ENSE00001059349	ENSG00000161638	ITGA5	protein_coding	12	q13.13	-4.05601	0.111205	0	< 1.0E-07	0.607829	integrin, alpha 5 (fibronectin receptor, alpha polypeptide) [Source:HGNC Symbol;Acc:6141]
ENSE00001627620	ENSG00000042980	ADAM28	protein_coding	8	p21.2	-3.95831	0.115522	0	< 1.0E-07	0.607918	ADAM metallopeptidase domain 28 [Source:HGNC Symbol;Acc:206]
ENSE00001694681	ENSG00000042980	ADAM28	protein_coding	8	p21.2	-3.95831	0.115522	0	< 1.0E-07	0.607918	ADAM metallopeptidase domain 28 [Source:HGNC Symbol;Acc:206]
ENSE00001652067	ENSG00000164050	PLXNB1	protein_coding	3	p21.31	-4.0371	0.111935	0	< 1.0E-07	0.607997	plexin B1 [Source:HGNC Symbol;Acc:9103]
ENSE00001685598	ENSG00000164050	PLXNB1	protein_coding	3	p21.31	-4.0371	0.111935	0	< 1.0E-07	0.607997	plexin B1 [Source:HGNC Symbol;Acc:9103]
ENSE00001608196	ENSG00000196739	COL27A1	protein_coding	9	q32	-5.12931	0.0739023	0	< 1.0E-07	0.608364	collagen, type XXVII, alpha 1 [Source:HGNC Symbol;Acc:22986]
ENSE00001686513	ENSG00000196739	COL27A1	protein_coding	9	q32	-5.12931	0.0739023	0	< 1.0E-07	0.608364	collagen, type XXVII, alpha 1 [Source:HGNC Symbol;Acc:22986]
ENSE00001476921	ENSG00000146966	DENND2A	protein_coding	7	q34	-4.13918	0.10731	0	< 1.0E-07	0.608416	DENN/MADD domain containing 2A [Source:HGNC Symbol;Acc:22212]
ENSE00001944697	ENSG00000146966	DENND2A	protein_coding	7	q34	-4.13918	0.10731	0	< 1.0E-07	0.608416	DENN/MADD domain containing 2A [Source:HGNC Symbol;Acc:22212]
ENSE00000894289	ENSG00000063180	CA11	protein_coding	19	q13.33	-4.77	0.0841965	0	< 1.0E-07	0.608837	carbonic anhydrase XI [Source:HGNC Symbol;Acc:1370]
ENSE00000887348	ENSG00000129245	FXR2	protein_coding	17	p13.1	-4.11048	0.108259	0	< 1.0E-07	0.608867	fragile X mental retardation, autosomal homolog 2 [Source:HGNC Symbol;Acc:4024]
ENSE00001182868	ENSG00000173208	ABCD2	protein_coding	12	q12	-4.02152	0.111991	0	< 1.0E-07	0.609072	ATP-binding cassette, sub-family D (ALD), member 2 [Source:HGNC Symbol;Acc:66]
ENSE00001319180	ENSG00000162390	ACOT11	protein_coding	1	p32.3	-3.95085	0.115109	0	< 1.0E-07	0.609178	acyl-CoA thioesterase 11 [Source:HGNC Symbol;Acc:18156]
ENSE00001829177	ENSG00000162390	ACOT11	protein_coding	1	p32.3	-3.95085	0.115109	0	< 1.0E-07	0.609178	acyl-CoA thioesterase 11 [Source:HGNC Symbol;Acc:18156]
ENSE00001655028	ENSG00000161011	SQSTM1	protein_coding	5	q35.3	-4.03996	0.111049	0	< 1.0E-07	0.609293	sequestosome 1 [Source:HGNC Symbol;Acc:11280]
ENSE00001958826	ENSG00000161011	SQSTM1	protein_coding	5	q35.3	-4.03996	0.111049	0	< 1.0E-07	0.609293	sequestosome 1 [Source:HGNC Symbol;Acc:11280]
ENSE00001231924	ENSG00000125170	DOK4	protein_coding	16	q21	-4.7106	0.0858131	0	< 1.0E-07	0.609386	docking protein 4 [Source:HGNC Symbol;Acc:19868]
ENSE00001210363	ENSG00000069399	BCL3	protein_coding	19	q13.32	-4.04661	0.110523	0	< 1.0E-07	0.609695	B-cell CLL/lymphoma 3 [Source:HGNC Symbol;Acc:998]
ENSE00001823746	ENSG00000069399	BCL3	protein_coding	19	q13.32	-4.04661	0.110523	0	< 1.0E-07	0.609695	B-cell CLL/lymphoma 3 [Source:HGNC Symbol;Acc:998]
ENSE00001945034	ENSG00000069399	BCL3	protein_coding	19	q13.32	-4.04661	0.110523	0	< 1.0E-07	0.609695	B-cell CLL/lymphoma 3 [Source:HGNC Symbol;Acc:998]
ENSE00001464168	ENSG00000070831	CDC42	protein_coding	1	p36.12	-4.09043	0.108611	0	< 1.0E-07	0.609734	cell division cycle 42 (GTP binding protein, 25kDa) [Source:HGNC Symbol;Acc:1736]
ENSE00001879845	ENSG00000070831	CDC42	protein_coding	1	p36.12	-4.09043	0.108611	0	< 1.0E-07	0.609734	cell division cycle 42 (GTP binding protein, 25kDa) [Source:HGNC Symbol;Acc:1736]
ENSE00001702974	ENSG00000162267	ITIH3	protein_coding	3	p21.1	-4.25507	0.101755	0	< 1.0E-07	0.609923	inter-alpha (globulin) inhibitor H3 [Source:HGNC Symbol;Acc:6168]
ENSE00001747597	ENSG00000162267	ITIH3	protein_coding	3	p21.1	-4.25507	0.101755	0	< 1.0E-07	0.609923	inter-alpha (globulin) inhibitor H3 [Source:HGNC Symbol;Acc:6168]
ENSE00001732433	ENSG00000205629	LCMT1	protein_coding	16	p12.1	-3.92611	0.115797	0	< 1.0E-07	0.609928	leucine carboxyl methyltransferase 1 [Source:HGNC Symbol;Acc:17557]
ENSE00001604819	ENSG00000165752	STK32C	protein_coding	10	q26.3	-4.14833	0.106055	0	< 1.0E-07	0.609945	serine/threonine kinase 32C [Source:HGNC Symbol;Acc:21332]
ENSE00001688053	ENSG00000165752	STK32C	protein_coding	10	q26.3	-4.14833	0.106055	0	< 1.0E-07	0.609945	serine/threonine kinase 32C [Source:HGNC Symbol;Acc:21332]
ENSE00001558973	ENSG00000130414	NDUFA10	protein_coding	2	q37.3	-4.28126	0.100524	0	< 1.0E-07	0.610293	NADH dehydrogenase (ubiquinone) 1 alpha subcomplex, 10, 42kDa [Source:HGNC Symbol;Acc:7684]
ENSE00001563436	ENSG00000130414	NDUFA10	protein_coding	2	q37.3	-4.28126	0.100524	0	< 1.0E-07	0.610293	NADH dehydrogenase (ubiquinone) 1 alpha subcomplex, 10, 42kDa [Source:HGNC Symbol;Acc:7684]
ENSE00001855018	ENSG00000130414	NDUFA10	protein_coding	2	q37.3	-4.28126	0.100524	0	< 1.0E-07	0.610293	NADH dehydrogenase (ubiquinone) 1 alpha subcomplex, 10, 42kDa [Source:HGNC Symbol;Acc:7684]
ENSE00001879775	ENSG00000130414	NDUFA10	protein_coding	2	q37.3	-4.28126	0.100524	0	< 1.0E-07	0.610293	NADH dehydrogenase (ubiquinone) 1 alpha subcomplex, 10, 42kDa [Source:HGNC Symbol;Acc:7684]
ENSE00002001019	ENSG00000130414	NDUFA10	protein_coding	2	q37.3	-4.28126	0.100524	0	< 1.0E-07	0.610293	NADH dehydrogenase (ubiquinone) 1 alpha subcomplex, 10, 42kDa [Source:HGNC Symbol;Acc:7684]
ENSE00002013392	ENSG00000130414	NDUFA10	protein_coding	2	q37.3	-4.28126	0.100524	0	< 1.0E-07	0.610293	NADH dehydrogenase (ubiquinone) 1 alpha subcomplex, 10, 42kDa [Source:HGNC Symbol;Acc:7684]
ENSE00001992266	ENSG00000117751	PPP1R8	protein_coding	1	p35.3	-4.12059	0.106976	0	< 1.0E-07	0.610356	protein phosphatase 1, regulatory (inhibitor) subunit 8 [Source:HGNC Symbol;Acc:9296]
ENSE00001995201	ENSG00000117751	PPP1R8	protein_coding	1	p35.3	-4.12059	0.106976	0	< 1.0E-07	0.610356	protein phosphatase 1, regulatory (inhibitor) subunit 8 [Source:HGNC Symbol;Acc:9296]
ENSE00001924051	ENSG00000184900	SUMO3	protein_coding	21	q22.3	-4.08407	0.108464	0	< 1.0E-07	0.610457	SMT3 suppressor of mif two 3 homolog 3 (S. cerevisiae) [Source:HGNC Symbol;Acc:11124]
ENSE00001136473	ENSG00000163710	PCOLCE2	protein_coding	3	q23	-4.02294	0.110972	0	< 1.0E-07	0.610696	procollagen C-endopeptidase enhancer 2 [Source:HGNC Symbol;Acc:8739]
ENSE00001544750	ENSG00000171729	TMEM51	protein_coding	1	p36.21	-4.21968	0.102584	0	< 1.0E-07	0.610951	transmembrane protein 51 [Source:HGNC Symbol;Acc:25488]
ENSE00001659857	ENSG00000071189	SNX13	protein_coding	7	p21.1	-4.00782	0.110962	0	< 1.0E-07	0.611847	sorting nexin 13 [Source:HGNC Symbol;Acc:21335]
ENSE00001666496	ENSG00000071189	SNX13	protein_coding	7	p21.1	-4.00782	0.110962	0	< 1.0E-07	0.611847	sorting nexin 13 [Source:HGNC Symbol;Acc:21335]
ENSE00000862799	ENSG00000126254	RBM42	protein_coding	19	q13.12	-3.9527	0.113335	0	< 1.0E-07	0.612003	RNA binding motif protein 42 [Source:HGNC Symbol;Acc:28117]
ENSE00001365643	ENSG00000189182	KRT77	protein_coding	12	q13.13	-4.77459	0.0823826	0	< 1.0E-07	0.61221	keratin 77 [Source:HGNC Symbol;Acc:20411]
ENSE00001490996	ENSG00000125875	TBC1D20	protein_coding	20	p13	-4.26616	0.099626	0	< 1.0E-07	0.612983	TBC1 domain family, member 20 [Source:HGNC Symbol;Acc:16133]
ENSE00001881953	ENSG00000154803	FLCN	protein_coding	17	p11.2	-4.64842	0.0859443	0	< 1.0E-07	0.613124	folliculin [Source:HGNC Symbol;Acc:27310]
ENSE00001477462	ENSG00000205038	PKHD1L1	protein_coding	8		-4.3608	0.0958777	0	< 1.0E-07	0.613273	polycystic kidney and hepatic disease 1 (autosomal recessive)-like 1 [Source:HGNC Symbol;Acc:20313]
ENSE00001511608	ENSG00000132341	RAN	protein_coding	12	q24.33	-4.5636	0.0885874	0	< 1.0E-07	0.613471	RAN, member RAS oncogene family [Source:HGNC Symbol;Acc:9846]
ENSE00001135672	ENSG00000106078	COBL	protein_coding	7	p12.1	-4.30844	0.0976919	0	< 1.0E-07	0.61355	cordon-bleu homolog (mouse) [Source:HGNC Symbol;Acc:22199]
ENSE00001217432	ENSG00000140263	SORD	protein_coding	15	q21.1	-4.08286	0.106687	0	< 1.0E-07	0.613624	sorbitol dehydrogenase [Source:HGNC Symbol;Acc:11184]
ENSE00001513128	ENSG00000143434	SEMA6C	protein_coding	1	q21.3	-4.58863	0.0874987	0	< 1.0E-07	0.613951	sema domain, transmembrane domain (TM), and cytoplasmic domain, (semaphorin) 6C [Source:HGNC Symbol;Acc:10740]
ENSE00000842196	ENSG00000103152	MPG	protein_coding	16	p13.3	-3.91274	0.113963	0	< 1.0E-07	0.614002	N-methylpurine-DNA glycosylase [Source:HGNC Symbol;Acc:7211]
ENSE00001456519	ENSG00000079277	MKNK1	protein_coding	1	p33	-4.19477	0.101594	0	< 1.0E-07	0.614497	MAP kinase interacting serine/threonine kinase 1 [Source:HGNC Symbol;Acc:7110]
ENSE00001516505	ENSG00000130810	PPAN	protein_coding	19	p13.2	-4.39743	0.0938661	0	< 1.0E-07	0.614515	peter pan homolog (Drosophila) [Source:HGNC Symbol;Acc:9227]
ENSE00001927996	ENSG00000178585	CTNNBIP1	protein_coding	1	p36.22	-4.24272	0.0996806	0	< 1.0E-07	0.614535	catenin, beta interacting protein 1 [Source:HGNC Symbol;Acc:16913]
ENSE00001425254	ENSG00000169122	FAM110B	protein_coding	8	q12.1	-4.31193	0.0969528	0	< 1.0E-07	0.614664	family with sequence similarity 110, member B [Source:HGNC Symbol;Acc:28587]
ENSE00001663013	ENSG00000018189	RUFY3	protein_coding	4	q13.3	-4.24743	0.0992669	0	< 1.0E-07	0.614951	RUN and FYVE domain containing 3 [Source:HGNC Symbol;Acc:30285]
ENSE00001923782	ENSG00000106701	FSD1L	protein_coding	9	q31.2	-4.17071	0.102303	0	< 1.0E-07	0.614955	fibronectin type III and SPRY domain containing 1-like [Source:HGNC Symbol;Acc:13753]
ENSE00000742104	ENSG00000108592	FTSJ3	protein_coding	17	q23.3	-4.17369	0.102084	0	< 1.0E-07	0.61513	FtsJ homolog 3 (E. coli) [Source:HGNC Symbol;Acc:17136]
ENSE00001559848	ENSG00000185684	EP400NL	protein_coding	12	q24.33	-4.49534	0.0899721	0	< 1.0E-07	0.61531	EP400 N-terminal like [Source:HGNC Symbol;Acc:26602]
ENSE00001665834	ENSG00000185684	EP400NL	protein_coding	12	q24.33	-4.49534	0.0899721	0	< 1.0E-07	0.61531	EP400 N-terminal like [Source:HGNC Symbol;Acc:26602]
ENSE00002008383	ENSG00000008516	MMP25	protein_coding	16	p13.3	-4.24513	0.099127	0	< 1.0E-07	0.615367	matrix metallopeptidase 25 [Source:HGNC Symbol;Acc:14246]
ENSE00002010444	ENSG00000008516	MMP25	protein_coding	16	p13.3	-4.24513	0.099127	0	< 1.0E-07	0.615367	matrix metallopeptidase 25 [Source:HGNC Symbol;Acc:14246]
ENSE00000714392	ENSG00000047617	ANO2	protein_coding	12	p13.31	-4.13079	0.103499	0	< 1.0E-07	0.61571	anoctamin 2 [Source:HGNC Symbol;Acc:1183]
ENSE00001863235	ENSG00000163710	PCOLCE2	protein_coding	3	q23	-4.05855	0.106456	0	< 1.0E-07	0.615812	procollagen C-endopeptidase enhancer 2 [Source:HGNC Symbol;Acc:8739]
ENSE00000950209	ENSG00000141644	MBD1	protein_coding	18	q21.1	-4.30131	0.0966854	0	< 1.0E-07	0.615892	methyl-CpG binding domain protein 1 [Source:HGNC Symbol;Acc:6916]
ENSE00001736086	ENSG00000159307	SCUBE1	protein_coding	22	q13.2	-4.77687	0.0803581	0	< 1.0E-07	0.616184	signal peptide, CUB domain, EGF-like 1 [Source:HGNC Symbol;Acc:13441]
ENSE00001385255	ENSG00000089006	SNX5	protein_coding	20	p11.23	-3.97494	0.109776	0	< 1.0E-07	0.616328	sorting nexin 5 [Source:HGNC Symbol;Acc:14969]
ENSE00001686547	ENSG00000089006	SNX5	protein_coding	20	p11.23	-3.97494	0.109776	0	< 1.0E-07	0.616328	sorting nexin 5 [Source:HGNC Symbol;Acc:14969]
ENSE00001870318	ENSG00000089006	SNX5	protein_coding	20	p11.23	-3.97494	0.109776	0	< 1.0E-07	0.616328	sorting nexin 5 [Source:HGNC Symbol;Acc:14969]
ENSE00001780172	ENSG00000151689	INPP1	protein_coding	2	q32.2	-3.92328	0.112066	0	< 1.0E-07	0.616368	inositol polyphosphate-1-phosphatase [Source:HGNC Symbol;Acc:6071]
ENSE00001516690	ENSG00000152292	SH2D6	protein_coding	2	p11.2	-4.01026	0.10798	0	< 1.0E-07	0.616756	SH2 domain containing 6 [Source:HGNC Symbol;Acc:30439]
ENSE00001945137	ENSG00000152292	SH2D6	protein_coding	2	p11.2	-4.01026	0.10798	0	< 1.0E-07	0.616756	SH2 domain containing 6 [Source:HGNC Symbol;Acc:30439]
ENSE00001374800	ENSG00000119537	KDSR	protein_coding	18	q21.33	-4.34268	0.094564	0	< 1.0E-07	0.616955	3-ketodihydrosphingosine reductase [Source:HGNC Symbol;Acc:4021]
ENSE00001819256	ENSG00000107281	NPDC1	protein_coding	9	q34.3	-4.66411	0.0835066	0	< 1.0E-07	0.616955	neural proliferation, differentiation and control, 1 [Source:HGNC Symbol;Acc:7899]
ENSE00001827111	ENSG00000107281	NPDC1	protein_coding	9	q34.3	-4.66411	0.0835066	0	< 1.0E-07	0.616955	neural proliferation, differentiation and control, 1 [Source:HGNC Symbol;Acc:7899]
ENSE00001430237	ENSG00000142156	COL6A1	protein_coding	21	q22.3	-4.57398	0.0864216	0	< 1.0E-07	0.617011	collagen, type VI, alpha 1 [Source:HGNC Symbol;Acc:2211]
ENSE00000953343	ENSG00000142303	ADAMTS10	protein_coding	19	p13.2	-4.55104	0.0870437	0	< 1.0E-07	0.617295	ADAM metallopeptidase with thrombospondin type 1 motif, 10 [Source:HGNC Symbol;Acc:13201]
ENSE00001292518	ENSG00000165030	NFIL3	protein_coding	9	q22.31	-4.07066	0.10501	0	< 1.0E-07	0.617435	nuclear factor, interleukin 3 regulated [Source:HGNC Symbol;Acc:7787]
ENSE00001630247	ENSG00000197558	SSPO	protein_coding	7	q36.1	-4.23157	0.0983486	0	< 1.0E-07	0.617731	SCO-spondin homolog (Bos taurus) [Source:HGNC Symbol;Acc:21998]
ENSE00001148792	ENSG00000141905	NFIC	protein_coding	19	p13.3	-4.29735	0.0956415	0	< 1.0E-07	0.618086	nuclear factor I/C (CCAAT-binding transcription factor) [Source:HGNC Symbol;Acc:7786]
ENSE00001371811	ENSG00000166965	RCCD1	protein_coding	15	q26.1	-3.93676	0.110411	0	< 1.0E-07	0.618128	RCC1 domain containing 1 [Source:HGNC Symbol;Acc:30457]
ENSE00001561296	ENSG00000141905	NFIC	protein_coding	19	p13.3	-4.05493	0.105262	0	< 1.0E-07	0.618148	nuclear factor I/C (CCAAT-binding transcription factor) [Source:HGNC Symbol;Acc:7786]
ENSE00000858668	ENSG00000088881	EBF4	protein_coding	20	p13	-3.90844	0.111627	0	< 1.0E-07	0.618232	early B-cell factor 4 [Source:HGNC Symbol;Acc:29278]
ENSE00001922562	ENSG00000088881	EBF4	protein_coding	20	p13	-3.90844	0.111627	0	< 1.0E-07	0.618232	early B-cell factor 4 [Source:HGNC Symbol;Acc:29278]
ENSE00001762594	ENSG00000144619	CNTN4	protein_coding	3		-3.91021	0.111381	0	< 1.0E-07	0.61851	contactin 4 [Source:HGNC Symbol;Acc:2174]
ENSE00001322209	ENSG00000185340	GAS2L1	protein_coding	22	q12.2	-4.18818	0.0996075	0	< 1.0E-07	0.618525	growth arrest-specific 2 like 1 [Source:HGNC Symbol;Acc:16955]
ENSE00001244239	ENSG00000178209	PLEC1	protein_coding	8	q24.3	-4.20855	0.0987101	0	< 1.0E-07	0.618699	plectin 1, intermediate filament binding protein 500kDa [Source:HGNC Symbol;Acc:9069]
ENSE00001451181	ENSG00000196700	ZNF512B	protein_coding	20	q13.33	-4.14567	0.101019	0	< 1.0E-07	0.619032	zinc finger protein 512B [Source:HGNC Symbol;Acc:29212]
ENSE00001560781	ENSG00000119537	KDSR	protein_coding	18	q21.33	-4.62715	0.0832436	0	< 1.0E-07	0.619844	3-ketodihydrosphingosine reductase [Source:HGNC Symbol;Acc:4021]
ENSE00001513144	ENSG00000196151	WDSUB1	protein_coding	2	q24.2	-4.16028	0.0998641	0	< 1.0E-07	0.620048	WD repeat, sterile alpha motif and U-box domain containing 1 [Source:HGNC Symbol;Acc:26697]
ENSE00001435010	ENSG00000188153	COL4A5	protein_coding	X	q22.3	-4.00562	0.106244	0	< 1.0E-07	0.620081	collagen, type IV, alpha 5 [Source:HGNC Symbol;Acc:2207]
ENSE00001710897	ENSG00000102904	TSNAXIP1	protein_coding	16	q22.1	-3.95184	0.108539	0	< 1.0E-07	0.620162	translin-associated factor X interacting protein 1 [Source:HGNC Symbol;Acc:18586]
ENSE00000692441	ENSG00000112293	GPLD1	protein_coding	6	p22.3	-3.90894	0.110371	0	< 1.0E-07	0.620301	glycosylphosphatidylinositol specific phospholipase D1 [Source:HGNC Symbol;Acc:4459]
ENSE00001595799	ENSG00000157601	MX1	protein_coding	21	q22.3	-4.38237	0.0912023	0	< 1.0E-07	0.620542	myxovirus (influenza virus) resistance 1, interferon-inducible protein p78 (mouse) [Source:HGNC Symbol;Acc:7532]
ENSE00001593801	ENSG00000204248	COL11A2	protein_coding	6	p21.32	-4.24749	0.0961077	0	< 1.0E-07	0.620693	Collagen alpha-2(XI) chain Precursor [Source:UniProtKB/Swiss-Prot;Acc:P13942]
ENSE00001726215	ENSG00000166157	TPTE	protein_coding	21	q11.1	-4.1773	0.0986865	0	< 1.0E-07	0.620951	transmembrane phosphatase with tensin homology [Source:HGNC Symbol;Acc:12023]
ENSE00001890931	ENSG00000166157	TPTE	protein_coding	21	q11.1	-4.1773	0.0986865	0	< 1.0E-07	0.620951	transmembrane phosphatase with tensin homology [Source:HGNC Symbol;Acc:12023]
ENSE00001848188	ENSG00000124422	USP22	protein_coding	17	p11.2	-3.92062	0.109406	0	< 1.0E-07	0.621043	ubiquitin specific peptidase 22 [Source:HGNC Symbol;Acc:12621]
ENSE00001630301	ENSG00000120896	SORBS3	protein_coding	8	p21.3	-4.32442	0.0929978	0	< 1.0E-07	0.621118	sorbin and SH3 domain containing 3 [Source:HGNC Symbol;Acc:30907]
ENSE00001578740	ENSG00000157827	FMNL2	protein_coding	2	q23.3	-3.93375	0.108735	0	< 1.0E-07	0.621188	formin-like 2 [Source:HGNC Symbol;Acc:18267]
ENSE00001630655	ENSG00000051620	HEBP2	protein_coding	6	q23.3	-4.45629	0.0882325	0	< 1.0E-07	0.62124	heme binding protein 2 [Source:HGNC Symbol;Acc:15716]
ENSE00001443794	ENSG00000143845	ETNK2	protein_coding	1	q32.1	-3.9166	0.109369	0	< 1.0E-07	0.621409	ethanolamine kinase 2 [Source:HGNC Symbol;Acc:25575]
ENSE00001262826	ENSG00000185015	CA13	protein_coding	8	q21.2	-4.08615	0.102067	0	< 1.0E-07	0.621463	carbonic anhydrase XIII [Source:HGNC Symbol;Acc:14914]
ENSE00001407841	ENSG00000113621	TXNDC15	protein_coding	5	q31.1	-4.08372	0.102033	0	< 1.0E-07	0.621697	thioredoxin domain containing 15 [Source:HGNC Symbol;Acc:20652]
ENSE00001837627	ENSG00000113621	TXNDC15	protein_coding	5	q31.1	-4.08372	0.102033	0	< 1.0E-07	0.621697	thioredoxin domain containing 15 [Source:HGNC Symbol;Acc:20652]
ENSE00001280801	ENSG00000180900	SCRIB	protein_coding	8	q24.3	-4.26455	0.0948605	0	< 1.0E-07	0.621793	scribbled homolog (Drosophila) [Source:HGNC Symbol;Acc:30377]
ENSE00001344662	ENSG00000174628	IQCK	protein_coding	16	p12.3	-3.96603	0.106955	0	< 1.0E-07	0.6218	IQ motif containing K [Source:HGNC Symbol;Acc:28556]
ENSE00001852105	ENSG00000105793	GTPBP10	protein_coding	7	q21.13	-4.10529	0.101054	0	< 1.0E-07	0.62187	GTP-binding protein 10 (putative) [Source:HGNC Symbol;Acc:25106]
ENSE00001853435	ENSG00000063854	HAGH	protein_coding	16	p13.3	-4.47439	0.08721	0	< 1.0E-07	0.62201	hydroxyacylglutathione hydrolase [Source:HGNC Symbol;Acc:4805]
ENSE00001994981	ENSG00000063854	HAGH	protein_coding	16	p13.3	-4.47439	0.08721	0	< 1.0E-07	0.62201	hydroxyacylglutathione hydrolase [Source:HGNC Symbol;Acc:4805]
ENSE00002009477	ENSG00000063854	HAGH	protein_coding	16	p13.3	-4.47439	0.08721	0	< 1.0E-07	0.62201	hydroxyacylglutathione hydrolase [Source:HGNC Symbol;Acc:4805]
ENSE00001693310	ENSG00000181626	ANKRD62	protein_coding	18	p11.21	-4.10892	0.100662	0	< 1.0E-07	0.622303	ankyrin repeat domain 62 [Source:HGNC Symbol;Acc:35241]
ENSE00000990918	ENSG00000149503	INCENP	protein_coding	11	q12.3	-3.96929	0.106366	0	< 1.0E-07	0.622568	inner centromere protein antigens 135/155kDa [Source:HGNC Symbol;Acc:6058]
ENSE00001422003	ENSG00000169436	COL22A1	protein_coding	8		-4.1584	0.0984208	0	< 1.0E-07	0.622767	collagen, type XXII, alpha 1 [Source:HGNC Symbol;Acc:22989]
ENSE00001856208	ENSG00000010319	SEMA3G	protein_coding	3	p21.1	-4.3087	0.0926185	0	< 1.0E-07	0.6229	sema domain, immunoglobulin domain (Ig), short basic domain, secreted, (semaphorin) 3G [Source:HGNC Symbol;Acc:30400]
ENSE00001716000	ENSG00000164081	TEX264	protein_coding	3	p21.2	-4.2516	0.0947464	0	< 1.0E-07	0.622901	testis expressed 264 [Source:HGNC Symbol;Acc:30247]
ENSE00001579593	ENSG00000105928	DFNA5	protein_coding	7	p15.3	-4.22687	0.0956098	0	< 1.0E-07	0.623041	deafness, autosomal dominant 5 [Source:HGNC Symbol;Acc:2810]
ENSE00000986495	ENSG00000148672	GLUD1	protein_coding	10	q23.2	-4.48049	0.0864322	0	< 1.0E-07	0.623111	glutamate dehydrogenase 1 [Source:HGNC Symbol;Acc:4335]
ENSE00001228002	ENSG00000123119	NECAB1	protein_coding	8	q21.3	-4.12426	0.0995818	0	< 1.0E-07	0.623122	N-terminal EF-hand calcium binding protein 1 [Source:HGNC Symbol;Acc:20983]
ENSE00001662712	ENSG00000123119	NECAB1	protein_coding	8	q21.3	-4.12426	0.0995818	0	< 1.0E-07	0.623122	N-terminal EF-hand calcium binding protein 1 [Source:HGNC Symbol;Acc:20983]
ENSE00001210912	ENSG00000166922	SCG5	protein_coding	15	q13.3	-4.05021	0.102337	0	< 1.0E-07	0.623595	secretogranin V (7B2 protein) [Source:HGNC Symbol;Acc:10816]
ENSE00001314163	ENSG00000107140	TESK1	protein_coding	9	p13.3	-3.96437	0.105969	0	< 1.0E-07	0.623611	testis-specific kinase 1 [Source:HGNC Symbol;Acc:11731]
ENSE00001895866	ENSG00000107140	TESK1	protein_coding	9	p13.3	-3.96437	0.105969	0	< 1.0E-07	0.623611	testis-specific kinase 1 [Source:HGNC Symbol;Acc:11731]
ENSE00001418189	ENSG00000158545	ZC3H18	protein_coding	16	q24.2	-3.91549	0.108091	0	< 1.0E-07	0.623652	zinc finger CCCH-type containing 18 [Source:HGNC Symbol;Acc:25091]
ENSE00001097942	ENSG00000157613	CREB3L1	protein_coding	11	p11.2	-4.39446	0.0888986	0	< 1.0E-07	0.62409	cAMP responsive element binding protein 3-like 1 [Source:HGNC Symbol;Acc:18856]
ENSE00001320043	ENSG00000167984	NLRC3	protein_coding	16	p13.3	-4.02988	0.102708	0	< 1.0E-07	0.624428	NLR family, CARD domain containing 3 [Source:HGNC Symbol;Acc:29889]
ENSE00001599656	ENSG00000167984	NLRC3	protein_coding	16	p13.3	-4.02988	0.102708	0	< 1.0E-07	0.624428	NLR family, CARD domain containing 3 [Source:HGNC Symbol;Acc:29889]
ENSE00001757197	ENSG00000167984	NLRC3	protein_coding	16	p13.3	-4.02988	0.102708	0	< 1.0E-07	0.624428	NLR family, CARD domain containing 3 [Source:HGNC Symbol;Acc:29889]
ENSE00001273080	ENSG00000167548	MLL2	protein_coding	12	q13.12	-4.1802	0.0965764	0	< 1.0E-07	0.624552	myeloid/lymphoid or mixed-lineage leukemia 2 [Source:HGNC Symbol;Acc:7133]
ENSE00001035401	ENSG00000142606	MMEL1	protein_coding	1	p36.32	-3.97172	0.10506	0	< 1.0E-07	0.624629	membrane metallo-endopeptidase-like 1 [Source:HGNC Symbol;Acc:14668]
ENSE00001244647	ENSG00000121297	TSHZ3	protein_coding	19	q12	-4.04371	0.101975	0	< 1.0E-07	0.624701	teashirt zinc finger homeobox 3 [Source:HGNC Symbol;Acc:30700]
ENSE00001776999	ENSG00000130307	USHBP1	protein_coding	19	p13.11	-4.02468	0.102606	0	< 1.0E-07	0.624985	Usher syndrome 1C binding protein 1 [Source:HGNC Symbol;Acc:24058]
ENSE00000822800	ENSG00000198216	CACNA1E	protein_coding	1	q25.3	-4.49442	0.0848917	0	< 1.0E-07	0.625188	calcium channel, voltage-dependent, R type, alpha 1E subunit [Source:HGNC Symbol;Acc:1392]
ENSE00000941893	ENSG00000137766	UNC13C	protein_coding	15	q21.3	-4.40928	0.0876939	0	< 1.0E-07	0.625397	unc-13 homolog C (C. elegans) [Source:HGNC Symbol;Acc:23149]
ENSE00001324438	ENSG00000184304	PRKD1	protein_coding	14	q12	-4.37021	0.0888965	0	< 1.0E-07	0.625719	protein kinase D1 [Source:HGNC Symbol;Acc:9407]
ENSE00001224879	ENSG00000107404	DVL1	protein_coding	1	p36.33	-4.66016	0.0792626	0	< 1.0E-07	0.625727	dishevelled, dsh homolog 1 (Drosophila) [Source:HGNC Symbol;Acc:3084]
ENSE00001372579	ENSG00000162542	TMCO4	protein_coding	1	p36.13	-4.12811	0.0978995	0	< 1.0E-07	0.625852	transmembrane and coiled-coil domains 4 [Source:HGNC Symbol;Acc:27393]
ENSE00001814080	ENSG00000162542	TMCO4	protein_coding	1	p36.13	-4.12811	0.0978995	0	< 1.0E-07	0.625852	transmembrane and coiled-coil domains 4 [Source:HGNC Symbol;Acc:27393]
ENSE00001936719	ENSG00000162542	TMCO4	protein_coding	1	p36.13	-4.12811	0.0978995	0	< 1.0E-07	0.625852	transmembrane and coiled-coil domains 4 [Source:HGNC Symbol;Acc:27393]
ENSE00001628135	ENSG00000084693	AGBL5	protein_coding	2	p23.3	-4.00477	0.102897	0	< 1.0E-07	0.625934	ATP/GTP binding protein-like 5 [Source:HGNC Symbol;Acc:26147]
ENSE00001559078	ENSG00000174473	GALNTL6	protein_coding	4	q34.1	-4.35165	0.0893465	0	< 1.0E-07	0.626116	UDP-N-acetyl-alpha-D-galactosamine:polypeptide N-acetylgalactosaminyltransferase-like 6 [Source:HGNC Symbol;Acc:33844]
ENSE00001294245	ENSG00000117602	RCAN3	protein_coding	1	p36.11	-4.03155	0.101571	0	< 1.0E-07	0.626292	RCAN family member 3 [Source:HGNC Symbol;Acc:3042]
ENSE00001612256	ENSG00000129657	SEC14L1	protein_coding	17	q25.2	-3.9656	0.10431	0	< 1.0E-07	0.626371	SEC14-like 1 (S. cerevisiae) [Source:HGNC Symbol;Acc:10698]
ENSE00001384320	ENSG00000184730	APOBR	protein_coding	16	p11.2	-3.94761	0.10505	0	< 1.0E-07	0.626432	Apolipoprotein B-100 receptor (Apolipoprotein B-48 receptor)(Apolipoprotein B48 receptor)(apoB-48R) [Source:UniProtKB/Swiss-Prot;Acc:Q0VD83]
ENSE00001770773	ENSG00000020633	RUNX3	protein_coding	1	p36.11	-4.05184	0.100487	0	< 1.0E-07	0.626723	runt-related transcription factor 3 [Source:HGNC Symbol;Acc:10473]
ENSE00001834306	ENSG00000020633	RUNX3	protein_coding	1	p36.11	-4.05184	0.100487	0	< 1.0E-07	0.626723	runt-related transcription factor 3 [Source:HGNC Symbol;Acc:10473]
ENSE00001121542	ENSG00000186010	YJEFN3	protein_coding	19	p13.11	-4.45214	0.0854455	0	< 1.0E-07	0.626884	NADH dehydrogenase (ubiquinone) 1 alpha subcomplex, 13 [Source:HGNC Symbol;Acc:17194]
ENSE00001846873	ENSG00000144550	CPNE9	protein_coding	3	p25.3	-5.00117	0.0687956	0	< 1.0E-07	0.626965	copine family member IX [Source:HGNC Symbol;Acc:24336]
ENSE00001734890	ENSG00000175818	HS3ST5	protein_coding	6		-3.93826	0.105028	0	< 1.0E-07	0.627165	heparan sulfate (glucosamine) 3-O-sulfotransferase 5 [Source:HGNC Symbol;Acc:19419]
ENSE00001340022	ENSG00000108846	ABCC3	protein_coding	17	q21.33	-4.31613	0.0900193	0	< 1.0E-07	0.62725	ATP-binding cassette, sub-family C (CFTR/MRP), member 3 [Source:HGNC Symbol;Acc:54]
ENSE00001735390	ENSG00000179364	PACS2	protein_coding	14	q32.33	-4.09384	0.0984548	0	< 1.0E-07	0.627303	phosphofurin acidic cluster sorting protein 2 [Source:HGNC Symbol;Acc:23794]
ENSE00001107354	ENSG00000166866	MYO1A	protein_coding	12	q13.3	-4.23418	0.0928518	0	< 1.0E-07	0.62759	myosin IA [Source:HGNC Symbol;Acc:7595]
ENSE00001655352	ENSG00000137501	SYTL2	protein_coding	11	q14.1	-3.94107	0.104578	0	< 1.0E-07	0.627727	synaptotagmin-like 2 [Source:HGNC Symbol;Acc:15585]
ENSE00001656795	ENSG00000137501	SYTL2	protein_coding	11	q14.1	-3.94107	0.104578	0	< 1.0E-07	0.627727	synaptotagmin-like 2 [Source:HGNC Symbol;Acc:15585]
ENSE00001380009	ENSG00000122359	ANXA11	protein_coding	10	q22.3	-4.01514	0.101084	0	< 1.0E-07	0.628337	annexin A11 [Source:HGNC Symbol;Acc:535]
ENSE00001792994	ENSG00000122359	ANXA11	protein_coding	10	q22.3	-4.01514	0.101084	0	< 1.0E-07	0.628337	annexin A11 [Source:HGNC Symbol;Acc:535]
ENSE00001880177	ENSG00000043093	DCUN1D1	protein_coding	3		-4.04831	0.0996909	0	< 1.0E-07	0.628382	DCN1, defective in cullin neddylation 1, domain containing 1 (S. cerevisiae) [Source:HGNC Symbol;Acc:18184]
ENSE00001377465	ENSG00000089006	SNX5	protein_coding	20	p11.23	-3.99237	0.101985	0	< 1.0E-07	0.628426	sorting nexin 5 [Source:HGNC Symbol;Acc:14969]
ENSE00001480271	ENSG00000164114	MAP9	protein_coding	4	q32.1	-3.95871	0.103185	0	< 1.0E-07	0.628818	microtubule-associated protein 9 [Source:HGNC Symbol;Acc:26118]
ENSE00001704901	ENSG00000104320	NBN	protein_coding	8	q21.3	-4.82931	0.0726589	0	< 1.0E-07	0.628919	nibrin [Source:HGNC Symbol;Acc:7652]
ENSE00001304152	ENSG00000185101	ANO9	protein_coding	11	p15.5	-4.13267	0.0959685	0	< 1.0E-07	0.628998	anoctamin 9 [Source:HGNC Symbol;Acc:20679]
ENSE00001898092	ENSG00000114450	GNB4	protein_coding	3	q26.33	-4.24929	0.0915244	0	< 1.0E-07	0.629003	guanine nucleotide binding protein (G protein), beta polypeptide 4 [Source:HGNC Symbol;Acc:20731]
ENSE00001339597	ENSG00000053918	KCNQ1	protein_coding	11		-4.27344	0.0904942	0	< 1.0E-07	0.629265	potassium voltage-gated channel, KQT-like subfamily, member 1 [Source:HGNC Symbol;Acc:6294]
ENSE00001527203	ENSG00000157087	ATP2B2	protein_coding	3	p25.3	-4.4222	0.0852067	0	< 1.0E-07	0.629317	ATPase, Ca++ transporting, plasma membrane 2 [Source:HGNC Symbol;Acc:815]
ENSE00001876629	ENSG00000157087	ATP2B2	protein_coding	3	p25.3	-4.4222	0.0852067	0	< 1.0E-07	0.629317	ATPase, Ca++ transporting, plasma membrane 2 [Source:HGNC Symbol;Acc:815]
ENSE00001658372	ENSG00000104885	DOT1L	protein_coding	19	p13.3	-3.95986	0.102844	0	< 1.0E-07	0.629322	DOT1-like, histone H3 methyltransferase (S. cerevisiae) [Source:HGNC Symbol;Acc:24948]
ENSE00001699122	ENSG00000159314	SH3D20	protein_coding	17	q21.31	-4.48237	0.083143	0	< 1.0E-07	0.629386	Rho GTPase activating protein 27 [Source:HGNC Symbol;Acc:31813]
ENSE00001832758	ENSG00000160408	ST6GALNAC6	protein_coding	9	q34.11	-3.91852	0.104511	0	< 1.0E-07	0.629516	ST6 (alpha-N-acetyl-neuraminyl-2,3-beta-galactosyl-1,3)-N-acetylgalactosaminide alpha-2,6-sialyltransferase 6 [Source:HGNC Symbol;Acc:23364]
ENSE00001999230	ENSG00000198670	LPA	protein_coding	6		-3.92277	0.104214	0	< 1.0E-07	0.629709	lipoprotein, Lp(a) [Source:HGNC Symbol;Acc:6667]
ENSE00001326296	ENSG00000178814	OPLAH	protein_coding	8	q24.3	-4.08667	0.0973251	0	< 1.0E-07	0.629828	5-oxoprolinase (ATP-hydrolysing) [Source:HGNC Symbol;Acc:8149]
ENSE00001606897	ENSG00000178814	OPLAH	protein_coding	8	q24.3	-4.08667	0.0973251	0	< 1.0E-07	0.629828	5-oxoprolinase (ATP-hydrolysing) [Source:HGNC Symbol;Acc:8149]
ENSE00001300480	ENSG00000099999	RNF215	protein_coding	22	q12.2	-3.9812	0.101523	0	< 1.0E-07	0.630046	ring finger protein 215 [Source:HGNC Symbol;Acc:33434]
ENSE00001597618	ENSG00000134308	YWHAQ	protein_coding	2	p25.1	-4.84661	0.071602	0	< 1.0E-07	0.630108	tyrosine 3-monooxygenase/tryptophan 5-monooxygenase activation protein, theta polypeptide [Source:HGNC Symbol;Acc:12854]
ENSE00001287295	ENSG00000179364	PACS2	protein_coding	14	q32.33	-3.96157	0.102231	0	< 1.0E-07	0.630256	phosphofurin acidic cluster sorting protein 2 [Source:HGNC Symbol;Acc:23794]
ENSE00000895262	ENSG00000130475	FCHO1	protein_coding	19	p13.11	-4.28743	0.0893785	0	< 1.0E-07	0.630398	FCH domain only 1 [Source:HGNC Symbol;Acc:29002]
ENSE00001278559	ENSG00000163995	ABLIM2	protein_coding	4	p16.1	-4.30096	0.0888657	0	< 1.0E-07	0.630443	actin binding LIM protein family, member 2 [Source:HGNC Symbol;Acc:19195]
ENSE00001234774	ENSG00000198483	ANKRD35	protein_coding	1	q21.1	-4.30917	0.0884403	0	< 1.0E-07	0.630689	ankyrin repeat domain 35 [Source:HGNC Symbol;Acc:26323]
ENSE00001879122	ENSG00000198483	ANKRD35	protein_coding	1	q21.1	-4.30917	0.0884403	0	< 1.0E-07	0.630689	ankyrin repeat domain 35 [Source:HGNC Symbol;Acc:26323]
ENSE00001466915	ENSG00000150403	TMCO3	protein_coding	13	q34	-4.18085	0.0929085	0	< 1.0E-07	0.63118	transmembrane and coiled-coil domains 3 [Source:HGNC Symbol;Acc:20329]
ENSE00001847829	ENSG00000150403	TMCO3	protein_coding	13	q34	-4.18085	0.0929085	0	< 1.0E-07	0.63118	transmembrane and coiled-coil domains 3 [Source:HGNC Symbol;Acc:20329]
ENSE00001786251	ENSG00000204371	EHMT2	protein_coding	6	p21.33	-4.26368	0.0895648	0	< 1.0E-07	0.631663	Histone-lysine N-methyltransferase, H3 lysine-9 specific 3 (EC 2.1.1.43)(Histone H3-K9 methyltransferase 3)(H3-K9-HMTase 3)(Euchromatic histone-lysine N-methyltransferase 2)(HLA-B-associated transcript 8)(Protein G9a)(Lysine N-methyltransferase 1C) [Source:UniProtKB/Swiss-Prot;Acc:Q96KQ7]
ENSE00001906608	ENSG00000204371	EHMT2	protein_coding	6	p21.33	-4.26368	0.0895648	0	< 1.0E-07	0.631663	Histone-lysine N-methyltransferase, H3 lysine-9 specific 3 (EC 2.1.1.43)(Histone H3-K9 methyltransferase 3)(H3-K9-HMTase 3)(Euchromatic histone-lysine N-methyltransferase 2)(HLA-B-associated transcript 8)(Protein G9a)(Lysine N-methyltransferase 1C) [Source:UniProtKB/Swiss-Prot;Acc:Q96KQ7]
ENSE00002004623	ENSG00000204371	EHMT2	protein_coding	6	p21.33	-4.26368	0.0895648	0	< 1.0E-07	0.631663	Histone-lysine N-methyltransferase, H3 lysine-9 specific 3 (EC 2.1.1.43)(Histone H3-K9 methyltransferase 3)(H3-K9-HMTase 3)(Euchromatic histone-lysine N-methyltransferase 2)(HLA-B-associated transcript 8)(Protein G9a)(Lysine N-methyltransferase 1C) [Source:UniProtKB/Swiss-Prot;Acc:Q96KQ7]
ENSE00002006539	ENSG00000204371	EHMT2	protein_coding	6	p21.33	-4.26368	0.0895648	0	< 1.0E-07	0.631663	Histone-lysine N-methyltransferase, H3 lysine-9 specific 3 (EC 2.1.1.43)(Histone H3-K9 methyltransferase 3)(H3-K9-HMTase 3)(Euchromatic histone-lysine N-methyltransferase 2)(HLA-B-associated transcript 8)(Protein G9a)(Lysine N-methyltransferase 1C) [Source:UniProtKB/Swiss-Prot;Acc:Q96KQ7]
ENSE00001488086	ENSG00000129250	KIF1C	protein_coding	17	p13.2	-4.58918	0.0784061	0	< 1.0E-07	0.631931	kinesin family member 1C [Source:HGNC Symbol;Acc:6317]
ENSE00001126665	ENSG00000125850	OVOL2	protein_coding	20	p11.23	-4.30717	0.0878071	0	< 1.0E-07	0.632018	ovo-like 2 (Drosophila) [Source:HGNC Symbol;Acc:15804]
ENSE00001844177	ENSG00000125850	OVOL2	protein_coding	20	p11.23	-4.30717	0.0878071	0	< 1.0E-07	0.632018	ovo-like 2 (Drosophila) [Source:HGNC Symbol;Acc:15804]
ENSE00001591570	ENSG00000169231	THBS3	protein_coding	1	q22	-3.91293	0.102912	0	< 1.0E-07	0.632669	thrombospondin 3 [Source:HGNC Symbol;Acc:11787]
ENSE00001769918	ENSG00000169231	THBS3	protein_coding	1	q22	-3.91293	0.102912	0	< 1.0E-07	0.632669	thrombospondin 3 [Source:HGNC Symbol;Acc:11787]
ENSE00001409681	ENSG00000168079	SCARA5	protein_coding	8	p21.1	-4.04035	0.0975617	0	< 1.0E-07	0.632717	scavenger receptor class A, member 5 (putative) [Source:HGNC Symbol;Acc:28701]
ENSE00001668918	ENSG00000105866	SP4	protein_coding	7	p15.3	-4.0495	0.0971084	0	< 1.0E-07	0.632866	Sp4 transcription factor [Source:HGNC Symbol;Acc:11209]
ENSE00001708374	ENSG00000105866	SP4	protein_coding	7	p15.3	-4.0495	0.0971084	0	< 1.0E-07	0.632866	Sp4 transcription factor [Source:HGNC Symbol;Acc:11209]
ENSE00001790834	ENSG00000105866	SP4	protein_coding	7	p15.3	-4.0495	0.0971084	0	< 1.0E-07	0.632866	Sp4 transcription factor [Source:HGNC Symbol;Acc:11209]
ENSE00001995080	ENSG00000118513	MYB	protein_coding	6	q23.3	-4.21851	0.0905131	0	< 1.0E-07	0.632987	v-myb myeloblastosis viral oncogene homolog (avian) [Source:HGNC Symbol;Acc:7545]
ENSE00002012488	ENSG00000118513	MYB	protein_coding	6	q23.3	-4.21851	0.0905131	0	< 1.0E-07	0.632987	v-myb myeloblastosis viral oncogene homolog (avian) [Source:HGNC Symbol;Acc:7545]
ENSE00001451686	ENSG00000112695	COX7A2	protein_coding	6	q14.1	-3.94123	0.10147	0	< 1.0E-07	0.633066	cytochrome c oxidase subunit VIIa polypeptide 2 (liver) [Source:HGNC Symbol;Acc:2288]
ENSE00002014772	ENSG00000151640	DPYSL4	protein_coding	10	q26.3	-4.5219	0.0798773	0	< 1.0E-07	0.633271	dihydropyrimidinase-like 4 [Source:HGNC Symbol;Acc:3016]
ENSE00002017519	ENSG00000151640	DPYSL4	protein_coding	10	q26.3	-4.5219	0.0798773	0	< 1.0E-07	0.633271	dihydropyrimidinase-like 4 [Source:HGNC Symbol;Acc:3016]
ENSE00000831616	ENSG00000106346	USP42	protein_coding	7	p22.1	-4.10449	0.094692	0	< 1.0E-07	0.633285	ubiquitin specific peptidase 42 [Source:HGNC Symbol;Acc:20068]
ENSE00001186165	ENSG00000135387	CAPRIN1	protein_coding	11	p13	-4.05058	0.0967513	0	< 1.0E-07	0.633424	cell cycle associated protein 1 [Source:HGNC Symbol;Acc:6743]
ENSE00001228221	ENSG00000145536	ADAMTS16	protein_coding	5	p15.32	-4.78733	0.0714924	0	< 1.0E-07	0.633908	ADAM metallopeptidase with thrombospondin type 1 motif, 16 [Source:HGNC Symbol;Acc:17108]
ENSE00001484484	ENSG00000182287	AP1S2	protein_coding	X	p22.2	-4.16362	0.092049	0	< 1.0E-07	0.633949	adaptor-related protein complex 1, sigma 2 subunit [Source:HGNC Symbol;Acc:560]
ENSE00002000435	ENSG00000146247	PHIP	protein_coding	6	q14.1	-4.50652	0.0799698	0	< 1.0E-07	0.634072	pleckstrin homology domain interacting protein [Source:HGNC Symbol;Acc:15673]
ENSE00002011989	ENSG00000146247	PHIP	protein_coding	6	q14.1	-4.50652	0.0799698	0	< 1.0E-07	0.634072	pleckstrin homology domain interacting protein [Source:HGNC Symbol;Acc:15673]
ENSE00001222222	ENSG00000196169	KIF19	protein_coding	17	q25.1	-4.0289	0.097129	0	< 1.0E-07	0.634305	kinesin family member 19 [Source:HGNC Symbol;Acc:26735]
ENSE00001450631	ENSG00000134245	WNT2B	protein_coding	1	p13.2	-4.40795	0.0828343	0	< 1.0E-07	0.634841	wingless-type MMTV integration site family, member 2B [Source:HGNC Symbol;Acc:12781]
ENSE00001038166	ENSG00000144485	HES6	protein_coding	2	q37.3	-5.1445	0.061508	0	< 1.0E-07	0.63492	hairy and enhancer of split 6 (Drosophila) [Source:HGNC Symbol;Acc:18254]
ENSE00001578270	ENSG00000144485	HES6	protein_coding	2	q37.3	-5.1445	0.061508	0	< 1.0E-07	0.63492	hairy and enhancer of split 6 (Drosophila) [Source:HGNC Symbol;Acc:18254]
ENSE00001578773	ENSG00000144485	HES6	protein_coding	2	q37.3	-5.1445	0.061508	0	< 1.0E-07	0.63492	hairy and enhancer of split 6 (Drosophila) [Source:HGNC Symbol;Acc:18254]
ENSE00001589004	ENSG00000144485	HES6	protein_coding	2	q37.3	-5.1445	0.061508	0	< 1.0E-07	0.63492	hairy and enhancer of split 6 (Drosophila) [Source:HGNC Symbol;Acc:18254]
ENSE00001814874	ENSG00000144485	HES6	protein_coding	2	q37.3	-5.1445	0.061508	0	< 1.0E-07	0.63492	hairy and enhancer of split 6 (Drosophila) [Source:HGNC Symbol;Acc:18254]
ENSE00001859473	ENSG00000069399	BCL3	protein_coding	19	q13.32	-4.09839	0.0939886	0	< 1.0E-07	0.634983	B-cell CLL/lymphoma 3 [Source:HGNC Symbol;Acc:998]
ENSE00000856425	ENSG00000088053	GP6	protein_coding	19	q13.42	-4.24476	0.0883423	0	< 1.0E-07	0.635233	glycoprotein VI (platelet) [Source:HGNC Symbol;Acc:14388]
ENSE00001857558	ENSG00000088053	GP6	protein_coding	19	q13.42	-4.24476	0.0883423	0	< 1.0E-07	0.635233	glycoprotein VI (platelet) [Source:HGNC Symbol;Acc:14388]
ENSE00001515674	ENSG00000065534	MYLK	protein_coding	3	q21.1	-3.92441	0.100805	0	< 1.0E-07	0.635453	myosin light chain kinase [Source:HGNC Symbol;Acc:7590]
ENSE00001906513	ENSG00000065534	MYLK	protein_coding	3	q21.1	-3.92441	0.100805	0	< 1.0E-07	0.635453	myosin light chain kinase [Source:HGNC Symbol;Acc:7590]
ENSE00001464852	ENSG00000162551	ALPL	protein_coding	1	p36.12	-4.2029	0.0896515	0	< 1.0E-07	0.635653	alkaline phosphatase, liver/bone/kidney [Source:HGNC Symbol;Acc:438]
ENSE00001952610	ENSG00000162551	ALPL	protein_coding	1	p36.12	-4.2029	0.0896515	0	< 1.0E-07	0.635653	alkaline phosphatase, liver/bone/kidney [Source:HGNC Symbol;Acc:438]
ENSE00001630742	ENSG00000071282	LMCD1	protein_coding	3	p26.1	-4.02453	0.0964411	0	< 1.0E-07	0.635837	LIM and cysteine-rich domains 1 [Source:HGNC Symbol;Acc:6633]
ENSE00001949015	ENSG00000071282	LMCD1	protein_coding	3	p26.1	-4.02453	0.0964411	0	< 1.0E-07	0.635837	LIM and cysteine-rich domains 1 [Source:HGNC Symbol;Acc:6633]
ENSE00001822975	ENSG00000144895	EIF2A	protein_coding	3	q25.1	-4.1093	0.0927707	0	< 1.0E-07	0.63642	eukaryotic translation initiation factor 2A, 65kDa [Source:HGNC Symbol;Acc:3254]
ENSE00001459434	ENSG00000101052	IFT52	protein_coding	20	q13.12	-3.92957	0.0999373	0	< 1.0E-07	0.636576	intraflagellar transport 52 homolog (Chlamydomonas) [Source:HGNC Symbol;Acc:15901]
ENSE00001204758	ENSG00000162419	GMEB1	protein_coding	1	p35.3	-4.66803	0.0736504	0	< 1.0E-07	0.636689	glucocorticoid modulatory element binding protein 1 [Source:HGNC Symbol;Acc:4370]
ENSE00001774071	ENSG00000162419	GMEB1	protein_coding	1	p35.3	-4.66803	0.0736504	0	< 1.0E-07	0.636689	glucocorticoid modulatory element binding protein 1 [Source:HGNC Symbol;Acc:4370]
ENSE00001122417	ENSG00000167608	TMC4	protein_coding	19	q13.42	-4.46337	0.0800288	0	< 1.0E-07	0.636728	transmembrane channel-like 4 [Source:HGNC Symbol;Acc:22998]
ENSE00001934655	ENSG00000167608	TMC4	protein_coding	19	q13.42	-4.46337	0.0800288	0	< 1.0E-07	0.636728	transmembrane channel-like 4 [Source:HGNC Symbol;Acc:22998]
ENSE00001846216	ENSG00000165055	METTL2B	protein_coding	7	q32.1	-4.41903	0.0811024	0	< 1.0E-07	0.63749	methyltransferase like 2B [Source:HGNC Symbol;Acc:18272]
ENSE00001635726	ENSG00000170638	TRABD	protein_coding	22	q13.33	-4.16903	0.0899122	0	< 1.0E-07	0.637498	TraB domain containing [Source:HGNC Symbol;Acc:28805]
ENSE00001431422	ENSG00000070718	AP3M2	protein_coding	8	p11.21	-4.05633	0.0940958	0	< 1.0E-07	0.637757	adaptor-related protein complex 3, mu 2 subunit [Source:HGNC Symbol;Acc:570]
ENSE00001116458	ENSG00000090554	FLT3LG	protein_coding	19	q13.33	-4.86289	0.0674498	0	< 1.0E-07	0.637998	fms-related tyrosine kinase 3 ligand [Source:HGNC Symbol;Acc:3766]
ENSE00001934486	ENSG00000137106	GRHPR	protein_coding	9	p13.2	-4.0902	0.0923904	0	< 1.0E-07	0.638446	glyoxylate reductase/hydroxypyruvate reductase [Source:HGNC Symbol;Acc:4570]
ENSE00001292962	ENSG00000015532	XYLT2	protein_coding	17	q21.33	-3.98321	0.0966385	0	< 1.0E-07	0.638452	xylosyltransferase II [Source:HGNC Symbol;Acc:15517]
ENSE00001702250	ENSG00000160200	CBS	protein_coding	21	q22.3	-4.15617	0.0897754	0	< 1.0E-07	0.638635	cystathionine-beta-synthase [Source:HGNC Symbol;Acc:1550]
ENSE00001231571	ENSG00000176092	AIM1L	protein_coding	1	p36.11	-4.03079	0.094152	0	< 1.0E-07	0.639466	absent in melanoma 1-like [Source:HGNC Symbol;Acc:17295]
ENSE00001932026	ENSG00000016402	IL20RA	protein_coding	6	q23.3	-4.05442	0.0931772	0	< 1.0E-07	0.639542	interleukin 20 receptor, alpha [Source:HGNC Symbol;Acc:6003]
ENSE00001699841	ENSG00000166147	FBN1	protein_coding	15	q21.1	-3.98732	0.09585	0	< 1.0E-07	0.639548	fibrillin 1 [Source:HGNC Symbol;Acc:3603]
ENSE00001716199	ENSG00000166147	FBN1	protein_coding	15	q21.1	-3.98732	0.09585	0	< 1.0E-07	0.639548	fibrillin 1 [Source:HGNC Symbol;Acc:3603]
ENSE00001638566	ENSG00000077942	FBLN1	protein_coding	22	q13.31	-4.28279	0.0845592	0	< 1.0E-07	0.6398	fibulin 1 [Source:HGNC Symbol;Acc:3600]
ENSE00001804217	ENSG00000077942	FBLN1	protein_coding	22	q13.31	-4.28279	0.0845592	0	< 1.0E-07	0.6398	fibulin 1 [Source:HGNC Symbol;Acc:3600]
ENSE00001206871	ENSG00000157214	STEAP2	protein_coding	7	q21.13	-3.96572	0.096384	0	< 1.0E-07	0.640158	six transmembrane epithelial antigen of the prostate 2 [Source:HGNC Symbol;Acc:17885]
ENSE00001595822	ENSG00000133247	SUV420H2	protein_coding	19	q13.42	-4.17651	0.0880944	0	< 1.0E-07	0.640344	suppressor of variegation 4-20 homolog 2 (Drosophila) [Source:HGNC Symbol;Acc:28405]
ENSE00001656517	ENSG00000133247	SUV420H2	protein_coding	19	q13.42	-4.17651	0.0880944	0	< 1.0E-07	0.640344	suppressor of variegation 4-20 homolog 2 (Drosophila) [Source:HGNC Symbol;Acc:28405]
ENSE00001936593	ENSG00000133247	SUV420H2	protein_coding	19	q13.42	-4.17651	0.0880944	0	< 1.0E-07	0.640344	suppressor of variegation 4-20 homolog 2 (Drosophila) [Source:HGNC Symbol;Acc:28405]
ENSE00001463121	ENSG00000162430	SEPN1	protein_coding	1	p36.11	-4.01917	0.0940778	0	< 1.0E-07	0.640423	selenoprotein N, 1 [Source:HGNC Symbol;Acc:15999]
ENSE00001464513	ENSG00000108094	CUL2	protein_coding	10	p11.21	-4.26631	0.0844343	0	< 1.0E-07	0.641138	cullin 2 [Source:HGNC Symbol;Acc:2552]
ENSE00001852464	ENSG00000108094	CUL2	protein_coding	10	p11.21	-4.26631	0.0844343	0	< 1.0E-07	0.641138	cullin 2 [Source:HGNC Symbol;Acc:2552]
ENSE00001954997	ENSG00000136059	VILL	protein_coding	3	p22.2	-4.01643	0.0937173	0	< 1.0E-07	0.641261	villin-like [Source:HGNC Symbol;Acc:30906]
ENSE00001457317	ENSG00000122359	ANXA11	protein_coding	10	q22.3	-3.90832	0.0980201	0	< 1.0E-07	0.641455	annexin A11 [Source:HGNC Symbol;Acc:535]
ENSE00001559668	ENSG00000122359	ANXA11	protein_coding	10	q22.3	-3.90832	0.0980201	0	< 1.0E-07	0.641455	annexin A11 [Source:HGNC Symbol;Acc:535]
ENSE00001881145	ENSG00000122359	ANXA11	protein_coding	10	q22.3	-3.90832	0.0980201	0	< 1.0E-07	0.641455	annexin A11 [Source:HGNC Symbol;Acc:535]
ENSE00001594218	ENSG00000186998	EMID1	protein_coding	22	q12.2	-4.005	0.0938982	0	< 1.0E-07	0.64175	EMI domain containing 1 [Source:HGNC Symbol;Acc:18036]
ENSE00001781780	ENSG00000186998	EMID1	protein_coding	22	q12.2	-4.005	0.0938982	0	< 1.0E-07	0.64175	EMI domain containing 1 [Source:HGNC Symbol;Acc:18036]
ENSE00001139743	ENSG00000158106	RHPN1	protein_coding	8	q24.3	-4.13911	0.0885055	0	< 1.0E-07	0.642147	rhophilin, Rho GTPase binding protein 1 [Source:HGNC Symbol;Acc:19973]
ENSE00001620481	ENSG00000158106	RHPN1	protein_coding	8	q24.3	-4.13911	0.0885055	0	< 1.0E-07	0.642147	rhophilin, Rho GTPase binding protein 1 [Source:HGNC Symbol;Acc:19973]
ENSE00001643078	ENSG00000122515	ZMIZ2	protein_coding	7	p13	-4.11502	0.0892979	0	< 1.0E-07	0.642351	zinc finger, MIZ-type containing 2 [Source:HGNC Symbol;Acc:22229]
ENSE00001688183	ENSG00000122515	ZMIZ2	protein_coding	7	p13	-4.11502	0.0892979	0	< 1.0E-07	0.642351	zinc finger, MIZ-type containing 2 [Source:HGNC Symbol;Acc:22229]
ENSE00001455629	ENSG00000107281	NPDC1	protein_coding	9	q34.3	-4.38828	0.0795668	0	< 1.0E-07	0.642484	neural proliferation, differentiation and control, 1 [Source:HGNC Symbol;Acc:7899]
ENSE00001547759	ENSG00000118960	HS1BP3	protein_coding	2	p24.1	-4.20791	0.0857462	0	< 1.0E-07	0.642587	HCLS1 binding protein 3 [Source:HGNC Symbol;Acc:24979]
ENSE00001552785	ENSG00000118960	HS1BP3	protein_coding	2	p24.1	-4.20791	0.0857462	0	< 1.0E-07	0.642587	HCLS1 binding protein 3 [Source:HGNC Symbol;Acc:24979]
ENSE00001828466	ENSG00000118960	HS1BP3	protein_coding	2	p24.1	-4.20791	0.0857462	0	< 1.0E-07	0.642587	HCLS1 binding protein 3 [Source:HGNC Symbol;Acc:24979]
ENSE00001830605	ENSG00000118960	HS1BP3	protein_coding	2	p24.1	-4.20791	0.0857462	0	< 1.0E-07	0.642587	HCLS1 binding protein 3 [Source:HGNC Symbol;Acc:24979]
ENSE00001700317	ENSG00000142173	COL6A2	protein_coding	21	q22.3	-4.35966	0.0804348	0	< 1.0E-07	0.642652	collagen, type VI, alpha 2 [Source:HGNC Symbol;Acc:2212]
ENSE00001881878	ENSG00000183386	FHL3	protein_coding	1	p34.3	-3.91657	0.0969473	0	< 1.0E-07	0.642724	four and a half LIM domains 3 [Source:HGNC Symbol;Acc:3704]
ENSE00001917363	ENSG00000183386	FHL3	protein_coding	1	p34.3	-3.91657	0.0969473	0	< 1.0E-07	0.642724	four and a half LIM domains 3 [Source:HGNC Symbol;Acc:3704]
ENSE00001824447	ENSG00000121774	KHDRBS1	protein_coding	1	p35.1	-4.21022	0.0855299	0	< 1.0E-07	0.642837	KH domain containing, RNA binding, signal transduction associated 1 [Source:HGNC Symbol;Acc:18116]
ENSE00001352514	ENSG00000164574	GALNT10	protein_coding	5	q33.2	-4.38977	0.0788936	0	< 1.0E-07	0.643705	UDP-N-acetyl-alpha-D-galactosamine:polypeptide N-acetylgalactosaminyltransferase 10 (GalNAc-T10) [Source:HGNC Symbol;Acc:19873]
ENSE00001830667	ENSG00000164574	GALNT10	protein_coding	5	q33.2	-4.38977	0.0788936	0	< 1.0E-07	0.643705	UDP-N-acetyl-alpha-D-galactosamine:polypeptide N-acetylgalactosaminyltransferase 10 (GalNAc-T10) [Source:HGNC Symbol;Acc:19873]
ENSE00001729010	ENSG00000168477	TNXB	protein_coding	6	p21.33	-4.23889	0.0837056	0	< 1.0E-07	0.64435	Putative tenascin-XA (TN-XA) [Source:UniProtKB/Swiss-Prot;Acc:Q16473]
ENSE00001732130	ENSG00000168477	TNXB	protein_coding	6	p21.33	-4.23889	0.0837056	0	< 1.0E-07	0.64435	Putative tenascin-XA (TN-XA) [Source:UniProtKB/Swiss-Prot;Acc:Q16473]
ENSE00001268023	ENSG00000165752	STK32C	protein_coding	10	q26.3	-4.05295	0.0904717	0	< 1.0E-07	0.644525	serine/threonine kinase 32C [Source:HGNC Symbol;Acc:21332]
ENSE00001826674	ENSG00000130024	PHF10	protein_coding	6	q27	-4.20703	0.084505	0	< 1.0E-07	0.644977	PHD finger protein 10 [Source:HGNC Symbol;Acc:18250]
ENSE00001926827	ENSG00000130024	PHF10	protein_coding	6	q27	-4.20703	0.084505	0	< 1.0E-07	0.644977	PHD finger protein 10 [Source:HGNC Symbol;Acc:18250]
ENSE00001953721	ENSG00000130024	PHF10	protein_coding	6	q27	-4.20703	0.084505	0	< 1.0E-07	0.644977	PHD finger protein 10 [Source:HGNC Symbol;Acc:18250]
ENSE00001475387	ENSG00000125864	BFSP1	protein_coding	20	p12.1	-4.3475	0.0795983	0	< 1.0E-07	0.64507	beaded filament structural protein 1, filensin [Source:HGNC Symbol;Acc:1040]
ENSE00001159742	ENSG00000069399	BCL3	protein_coding	19	q13.32	-4.08134	0.0889101	0	< 1.0E-07	0.64539	B-cell CLL/lymphoma 3 [Source:HGNC Symbol;Acc:998]
ENSE00001955842	ENSG00000069399	BCL3	protein_coding	19	q13.32	-4.08134	0.0889101	0	< 1.0E-07	0.64539	B-cell CLL/lymphoma 3 [Source:HGNC Symbol;Acc:998]
ENSE00001399175	ENSG00000162430	SEPN1	protein_coding	1	p36.11	-4.10594	0.0877068	0	< 1.0E-07	0.645897	selenoprotein N, 1 [Source:HGNC Symbol;Acc:15999]
ENSE00001504256	ENSG00000162430	SEPN1	protein_coding	1	p36.11	-4.10594	0.0877068	0	< 1.0E-07	0.645897	selenoprotein N, 1 [Source:HGNC Symbol;Acc:15999]
ENSE00001504002	ENSG00000177679	SRRM3	protein_coding	7	q11.23	-4.08552	0.0884327	0	< 1.0E-07	0.645973	serine/arginine repetitive matrix 3 [Source:HGNC Symbol;Acc:26729]
ENSE00001532768	ENSG00000177679	SRRM3	protein_coding	7	q11.23	-4.08552	0.0884327	0	< 1.0E-07	0.645973	serine/arginine repetitive matrix 3 [Source:HGNC Symbol;Acc:26729]
ENSE00001680812	ENSG00000177679	SRRM3	protein_coding	7	q11.23	-4.08552	0.0884327	0	< 1.0E-07	0.645973	serine/arginine repetitive matrix 3 [Source:HGNC Symbol;Acc:26729]
ENSE00001221143	ENSG00000160218	TRAPPC10	protein_coding	21	q22.3	-4.00217	0.091643	0	< 1.0E-07	0.64598	trafficking protein particle complex 10 [Source:HGNC Symbol;Acc:11868]
ENSE00001953074	ENSG00000160218	TRAPPC10	protein_coding	21	q22.3	-4.00217	0.091643	0	< 1.0E-07	0.64598	trafficking protein particle complex 10 [Source:HGNC Symbol;Acc:11868]
ENSE00001997636	ENSG00000138029	HADHB	protein_coding	2	p23.3	-3.96706	0.092884	0	< 1.0E-07	0.646252	hydroxyacyl-Coenzyme A dehydrogenase/3-ketoacyl-Coenzyme A thiolase/enoyl-Coenzyme A hydratase (trifunctional protein), beta subunit [Source:HGNC Symbol;Acc:4803]
ENSE00002012723	ENSG00000138029	HADHB	protein_coding	2	p23.3	-3.96706	0.092884	0	< 1.0E-07	0.646252	hydroxyacyl-Coenzyme A dehydrogenase/3-ketoacyl-Coenzyme A thiolase/enoyl-Coenzyme A hydratase (trifunctional protein), beta subunit [Source:HGNC Symbol;Acc:4803]
ENSE00001525893	ENSG00000184304	PRKD1	protein_coding	14	q12	-4.19182	0.0838047	0	< 1.0E-07	0.647316	protein kinase D1 [Source:HGNC Symbol;Acc:9407]
ENSE00001994546	ENSG00000127995	CASD1	protein_coding	7	q21.3	-4.37889	0.0774098	0	< 1.0E-07	0.647317	CAS1 domain containing 1 [Source:HGNC Symbol;Acc:16014]
ENSE00002004859	ENSG00000127995	CASD1	protein_coding	7	q21.3	-4.37889	0.0774098	0	< 1.0E-07	0.647317	CAS1 domain containing 1 [Source:HGNC Symbol;Acc:16014]
ENSE00001515024	ENSG00000135966	TGFBRAP1	protein_coding	2	q12.1	-4.11696	0.0861461	0	< 1.0E-07	0.648019	transforming growth factor, beta receptor associated protein 1 [Source:HGNC Symbol;Acc:16836]
ENSE00001539475	ENSG00000122390	NAT15	protein_coding	16	p13.3	-4.14246	0.0851116	0	< 1.0E-07	0.648203	N-acetyltransferase 15 (GCN5-related, putative) [Source:HGNC Symbol;Acc:25875]
ENSE00001465009	ENSG00000182934	SRPR	protein_coding	11	q24.2	-4.04815	0.0884387	0	< 1.0E-07	0.64855	signal recognition particle receptor (docking protein) [Source:HGNC Symbol;Acc:11307]
ENSE00001464167	ENSG00000070831	CDC42	protein_coding	1	p36.12	-4.02866	0.0891628	0	< 1.0E-07	0.64859	cell division cycle 42 (GTP binding protein, 25kDa) [Source:HGNC Symbol;Acc:1736]
ENSE00000880223	ENSG00000100116	GCAT	protein_coding	22	q13.1	-4.00795	0.0897634	0	< 1.0E-07	0.648952	glycine C-acetyltransferase (2-amino-3-ketobutyrate coenzyme A ligase) [Source:HGNC Symbol;Acc:4188]
ENSE00001123339	ENSG00000141027	NCOR1	protein_coding	17		-4.15432	0.0840986	0	< 1.0E-07	0.64929	nuclear receptor co-repressor 1 [Source:HGNC Symbol;Acc:7672]
ENSE00001623685	ENSG00000141027	NCOR1	protein_coding	17		-4.15432	0.0840986	0	< 1.0E-07	0.64929	nuclear receptor co-repressor 1 [Source:HGNC Symbol;Acc:7672]
ENSE00001647212	ENSG00000141027	NCOR1	protein_coding	17		-4.15432	0.0840986	0	< 1.0E-07	0.64929	nuclear receptor co-repressor 1 [Source:HGNC Symbol;Acc:7672]
ENSE00001796212	ENSG00000141027	NCOR1	protein_coding	17		-4.15432	0.0840986	0	< 1.0E-07	0.64929	nuclear receptor co-repressor 1 [Source:HGNC Symbol;Acc:7672]
ENSE00001930630	ENSG00000141027	NCOR1	protein_coding	17		-4.15432	0.0840986	0	< 1.0E-07	0.64929	nuclear receptor co-repressor 1 [Source:HGNC Symbol;Acc:7672]
ENSE00001507257	ENSG00000152102	FAM168B	protein_coding	2	q21.1	-4.78565	0.0638692	0	< 1.0E-07	0.650247	family with sequence similarity 168, member B [Source:HGNC Symbol;Acc:27016]
