# Supplementary material for: A robust estimation of exon expression to identify alternative spliced genes applied to human tissues and cancer samples
Source: BMC Genomics. 2014 Oct 8;15(1):879. doi: 10.1186/1471-2164-15-879 (PMC4298068; doi:10.1186/1471-2164-15-879)
Supplement: Supplementary file 7 — Additional file 7: Table S6: Splicing events that were confirmed by conventional RT-PCR in a selected number of 10 human genes. The table presents the values provided by the analysis done using ESLiMc method. For these 10 genes, a total of 22 exons were detected as statistically significant. (XLS 44 KB) [file 12864_2014_6927_MOESM7_ESM.xls]

## Sheet: Add.Tab.6  EXONs-GENE validated
exon	gene	gene_symbol	biotype	chr	band	d.value	stdev	raw_p.value	adjusted p.value (at FDR<0.01)	R.fold	gene_description
ENSE00001617221	ENSG00000089820	ARHGAP4 *	protein_coding	X	q28	-6.27872	0.118073	< 1.0E-09	< 1.0E-07	0.449067	Rho GTPase activating protein 4 [Source:HGNC Symbol;Acc:674]
ENSE00001669193	ENSG00000089820	ARHGAP4 *	protein_coding	X	q28	-6.27872	0.118073	< 1.0E-09	< 1.0E-07	0.449067	Rho GTPase activating protein 4 [Source:HGNC Symbol;Acc:674]
ENSE00001185298	ENSG00000106123	EPHB6	protein_coding	7	q34	-4.43855	0.15734	< 1.0E-09	< 1.0E-07	0.503205	EPH receptor B6 [Source:HGNC Symbol;Acc:3396]
ENSE00001591960	ENSG00000106123	EPHB6	protein_coding	7	q34	-4.43855	0.15734	< 1.0E-09	< 1.0E-07	0.503205	EPH receptor B6 [Source:HGNC Symbol;Acc:3396]
ENSE00001673457	ENSG00000106123	EPHB6	protein_coding	7	q34	-4.43855	0.15734	< 1.0E-09	< 1.0E-07	0.503205	EPH receptor B6 [Source:HGNC Symbol;Acc:3396]
ENSE00001612256	ENSG00000129657	SEC14L1	protein_coding	17	q25.2	-3.9656	0.10431	< 1.0E-09	< 1.0E-07	0.626371	SEC14-like 1 (S. cerevisiae) [Source:HGNC Symbol;Acc:10698]
ENSE00001663392	ENSG00000181085	MAPK15	protein_coding	8	q24.3	-4.71165	0.0906802	< 1.0E-09	< 1.0E-07	0.59971	mitogen-activated protein kinase 15 [Source:HGNC Symbol;Acc:24667]
ENSE00001676656	ENSG00000181085	MAPK15	protein_coding	8	q24.3	-4.71165	0.0906802	< 1.0E-09	< 1.0E-07	0.59971	mitogen-activated protein kinase 15 [Source:HGNC Symbol;Acc:24667]
ENSE00001530354	ENSG00000103152	MPG *	protein_coding	16	p13.3	-5.80567	0.1724	< 1.0E-09	< 1.0E-07	0.383319	N-methylpurine-DNA glycosylase [Source:HGNC Symbol;Acc:7211]
ENSE00000842196	ENSG00000103152	MPG *	protein_coding	16	p13.3	-3.91274	0.113963	< 1.0E-09	< 1.0E-07	0.614002	N-methylpurine-DNA glycosylase [Source:HGNC Symbol;Acc:7211]
ENSE00001752241	ENSG00000188895	MSL1	protein_coding	17	q21.1	-5.44833	0.148035	< 1.0E-09	< 1.0E-07	0.445815	male-specific lethal 1 homolog (Drosophila) [Source:HGNC Symbol;Acc:27905]
ENSE00001652067	ENSG00000164050	PLXNB1	protein_coding	3	p21.31	-4.0371	0.111935	< 1.0E-09	< 1.0E-07	0.607997	plexin B1 [Source:HGNC Symbol;Acc:9103]
ENSE00001685598	ENSG00000164050	PLXNB1	protein_coding	3	p21.31	-4.0371	0.111935	< 1.0E-09	< 1.0E-07	0.607997	plexin B1 [Source:HGNC Symbol;Acc:9103]
ENSE00001775263	ENSG00000164050	PLXNB1	protein_coding	3	p21.31	-5.1684	0.144237	< 1.0E-09	< 1.0E-07	0.471074	plexin B1 [Source:HGNC Symbol;Acc:9103]
ENSE00001798246	ENSG00000164050	PLXNB1	protein_coding	3	p21.31	-5.1684	0.144237	< 1.0E-09	< 1.0E-07	0.471074	plexin B1 [Source:HGNC Symbol;Acc:9103]
ENSE00001856059	ENSG00000164050	PLXNB1	protein_coding	3	p21.31	-5.1684	0.144237	< 1.0E-09	< 1.0E-07	0.471074	plexin B1 [Source:HGNC Symbol;Acc:9103]
ENSE00001080901	ENSG00000164050	PLXNB1	protein_coding	3	p21.31	-5.3656	0.143715	< 1.0E-09	< 1.0E-07	0.458626	plexin B1 [Source:HGNC Symbol;Acc:9103]
ENSE00001752432	ENSG00000020633	RUNX3 *	protein_coding	1	p36.11	4.70887	0.168187	< 1.0E-09	< 1.0E-07	2.14681	runt-related transcription factor 3 [Source:HGNC Symbol;Acc:10473]
ENSE00001758921	ENSG00000020633	RUNX3 *	protein_coding	1	p36.11	4.70887	0.168187	< 1.0E-09	< 1.0E-07	2.14681	runt-related transcription factor 3 [Source:HGNC Symbol;Acc:10473]
ENSE00001601888	ENSG00000012171	SEMA3B	protein_coding	3	p21.31	3.97875	0.0905332	< 1.0E-09	< 1.0E-07	1.53936	sema domain, immunoglobulin domain (Ig), semaphorin 3B [Source:HGNC Symbol;Acc:10724]
ENSE00001649483	ENSG00000012171	SEMA3B	protein_coding	3	p21.31	3.97875	0.0905332	< 1.0E-09	< 1.0E-07	1.53936	sema domain, immunoglobulin domain (Ig), semaphorin 3B [Source:HGNC Symbol;Acc:10724]
ENSE00001289963	ENSG00000185033	SEMA4B	protein_coding	15	q26.1	-4.38887	0.103135	< 1.0E-09	< 1.0E-07	0.597997	sema domain, immunoglobulin domain (Ig), semaphorin 4B [Source:HGNC Symbol;Acc:10730]
* Alternative splicing on these genes was also found applying FIRMA algorithm
